# Supplementary material for: A break in parental interaction does not affect the temporal dependency of infant social engagement, but disrupts non-social engagement
Source: Sci Rep. 2018 Oct 11;8:15150. doi: 10.1038/s41598-018-33270-9 (PMC6181912; doi:10.1038/s41598-018-33270-9)
Supplement: Supplementary file 2 — Supplementary Data [file 41598_2018_33270_MOESM2_ESM.csv]

ID	Episode	L0	L1	L2	L3	L4	L5	SFvFFRE	FFvRE	L1_mean	L2_mean	C_L1	C_L2	I_SF_1	I_SF_2	I_FF_1	I_FF_2
1000120	1	-.22142872857429						-.5	1	.509924748662644	.490926993459869
1000120	1	.696485034734682	-.22142872857429					-.5	1	.509924748662644	.490926993459869	-.731353477236934		.365676738618467		-.731353477236934
1000120	1	.984196609078963	.696485034734682	-.22142872857429				-.5	1	.509924748662644	.490926993459869	.186560286072037	-.712355722034159	-.0932801430360187	.356177861017079	.186560286072037	-.712355722034159
1000120	1	.409789491494897	.984196609078963	.696485034734682	-.22142872857429			-.5	1	.509924748662644	.490926993459869	.474271860416319	.205558041274813	-.23713593020816	-.102779020637406	.474271860416319	.205558041274813
1000120	1	-.24625231229931	.409789491494897	.984196609078963	.696485034734682	-.22142872857429		-.5	1	.509924748662644	.490926993459869	-.100135257167747	.493269615619094	.0500676285838733	-.246634807809547	-.100135257167747	.493269615619094
1000120	1	.660019333478822	-.24625231229931	.409789491494897	.984196609078963	.696485034734682	-.22142872857429	-.5	1	.509924748662644	.490926993459869	-.756177060961955	-.0811375019649715	.378088530480977	.0405687509824857	-.756177060961955	-.0811375019649715
1000120	1	-.0964899919660709	.660019333478822	-.24625231229931	.409789491494897	.984196609078963	.696485034734682	-.5	1	.509924748662644	.490926993459869	.150094584816178	-.737179305759179	-.0750472924080891	.36858965287959	.150094584816178	-.737179305759179
1000120	1	.380631262753592	-.0964899919660709	.660019333478822	-.24625231229931	.409789491494897	.984196609078963	-.5	1	.509924748662644	.490926993459869	-.606414740628715	.169092340018953	.303207370314358	-.0845461700094767	-.606414740628715	.169092340018953
1000120	1	.222268770658342	.380631262753592	-.0964899919660709	.660019333478822	-.24625231229931	.409789491494897	-.5	1	.509924748662644	.490926993459869	-.129293485909053	-.58741698542594	.0646467429545263	.29370849271297	-.129293485909053	-.58741698542594
1000120	1	.69356048171728	.222268770658342	.380631262753592	-.0964899919660709	.660019333478822	-.24625231229931	-.5	1	.509924748662644	.490926993459869	-.287655978004302	-.110295730706277	.143827989002151	.0551478653531387	-.287655978004302	-.110295730706277
1000120	1	.0915004903893181	.69356048171728	.222268770658342	.380631262753592	-.0964899919660709	.660019333478822	-.5	1	.509924748662644	.490926993459869	.183635733054636	-.268658222801527	-.0918178665273182	.134329111400764	.183635733054636	-.268658222801527
1000120	1	.62020877933038	.0915004903893181	.69356048171728	.222268770658342	.380631262753592	-.0964899919660709	-.5	1	.509924748662644	.490926993459869	-.418424258273326	.202633488257412	.209212129136663	-.101316744128706	-.418424258273326	.202633488257412
1000120	1	.20454000369791	.62020877933038	.0915004903893181	.69356048171728	.222268770658342	.380631262753592	-.5	1	.509924748662644	.490926993459869	.110284030667735	-.399426503070551	-.0551420153338677	.199713251535275	.110284030667735	-.399426503070551
1000120	1	.176511280097667	.20454000369791	.62020877933038	.0915004903893181	.69356048171728	.222268770658342	-.5	1	.509924748662644	.490926993459869	-.305384744964734	.129281785870511	.152692372482367	-.0646408929352553	-.305384744964734	.129281785870511
1000120	1	-.061727885706859	.176511280097667	.20454000369791	.62020877933038	.0915004903893181	.69356048171728	-.5	1	.509924748662644	.490926993459869	-.333413468564977	-.286386989761959	.166706734282489	.143193494880979	-.333413468564977	-.286386989761959
1000120	1	.684666768557298	-.061727885706859	.176511280097667	.20454000369791	.62020877933038	.0915004903893181	-.5	1	.509924748662644	.490926993459869	-.571652634369503	-.314415713362202	.285826317184752	.157207856681101	-.571652634369503	-.314415713362202
1000120	1	1.11324836764803	.684666768557298	-.061727885706859	.176511280097667	.20454000369791	.62020877933038	-.5	1	.509924748662644	.490926993459869	.174742019894654	-.552654879166728	-.0873710099473269	.276327439583364	.174742019894654	-.552654879166728
1000120	1	.34937356902315	1.11324836764803	.684666768557298	-.061727885706859	.176511280097667	.20454000369791	-.5	1	.509924748662644	.490926993459869	.603323618985387	.193739775097429	-.301661809492693	-.0968698875487145	.603323618985387	.193739775097429
1000120	1	-.397519987630052	.34937356902315	1.11324836764803	.684666768557298	-.061727885706859	.176511280097667	-.5	1	.509924748662644	.490926993459869	-.160551179639495	.622321374188162	.0802755898197473	-.311160687094081	-.160551179639495	.622321374188162
1000120	1	.067366810672715	-.397519987630052	.34937356902315	1.11324836764803	.684666768557298	-.061727885706859	-.5	1	.509924748662644	.490926993459869	-.907444736292696	-.141553424436719	.453722368146348	.0707767122183597	-.907444736292696	-.141553424436719
1000120	1	.979664799451551	.067366810672715	-.397519987630052	.34937356902315	1.11324836764803	.684666768557298	-.5	1	.509924748662644	.490926993459869	-.442557937989929	-.888446981089921	.221278968994965	.444223490544961	-.442557937989929	-.888446981089921
1000120	1	.176511280097852	.979664799451551	.067366810672715	-.397519987630052	.34937356902315	1.11324836764803	-.5	1	.509924748662644	.490926993459869	.469740050788907	-.423560182787154	-.234870025394453	.211780091393577	.469740050788907	-.423560182787154
1000120	1	-.197947632724663	.176511280097852	.979664799451551	.067366810672715	-.397519987630052	.34937356902315	-.5	1	.509924748662644	.490926993459869	-.333413468564792	.488737805991682	.166706734282396	-.244368902995841	-.333413468564792	.488737805991682
1000120	1	-.0787612250054543	-.197947632724663	.176511280097852	.979664799451551	.067366810672715	-.397519987630052	-.5	1	.509924748662644	.490926993459869	-.707872381387307	-.314415713362017	.353936190693654	.157207856681009	-.707872381387307	-.314415713362017
1000120	1	.824328761986489	-.0787612250054543	-.197947632724663	.176511280097852	.979664799451551	.067366810672715	-.5	1	.509924748662644	.490926993459869	-.588685973668098	-.688874626184532	.294342986834049	.344437313092266	-.588685973668098	-.688874626184532
1000120	1	.239302109957307	.824328761986489	-.0787612250054543	-.197947632724663	.176511280097852	.979664799451551	-.5	1	.509924748662644	.490926993459869	.314404013323845	-.569688218465323	-.157202006661923	.284844109232662	.314404013323845	-.569688218465323
1000120	1	.380631262753777	.239302109957307	.824328761986489	-.0787612250054543	-.197947632724663	.176511280097852	-.5	1	.509924748662644	.490926993459869	-.270622638705337	.33340176852662	.135311319352668	-.16670088426331	-.270622638705337	.33340176852662
1000120	2	1.50466427540105	.380631262753777	.239302109957307	.824328761986489	-.0787612250054543	-.197947632724663	1	0	.509924748662644	.490926993459869	-.129293485908868	-.251624883502562	-.129293485908868	-.251624883502562	0	0
1000120	2	.487086593668063	1.50466427540105	.380631262753777	.239302109957307	.824328761986489	-.0787612250054543	1	0	.509924748662644	.490926993459869	.994739526738408	-.110295730706092	.994739526738408	-.110295730706092	0	0
1000120	2	.885026602340101	.487086593668063	1.50466427540105	.380631262753777	.239302109957307	.824328761986489	1	0	.509924748662644	.490926993459869	-.0228381549945808	1.01373728194118	-.0228381549945808	1.01373728194118	0	0
1000120	2	.795140372859007	.885026602340101	.487086593668063	1.50466427540105	.380631262753777	.239302109957307	1	0	.509924748662644	.490926993459869	.375101853677457	-.00384039979180562	.375101853677457	-.00384039979180562	0	0
1000120	2	.362147857059763	.795140372859007	.885026602340101	.487086593668063	1.50466427540105	.380631262753777	1	0	.509924748662644	.490926993459869	.285215624196363	.394099608880232	.285215624196363	.394099608880232	0	0
1000120	2	.802052367275337	.362147857059763	.795140372859007	.885026602340101	.487086593668063	1.50466427540105	1	0	.509924748662644	.490926993459869	-.147776891602881	.304213379399138	-.147776891602881	.304213379399138	0	0
1000120	2	.329478740306395	.802052367275337	.362147857059763	.795140372859007	.885026602340101	.487086593668063	1	0	.509924748662644	.490926993459869	.292127618612693	-.128779136400106	.292127618612693	-.128779136400106	0	0
1000120	2	.263661455816752	.329478740306395	.802052367275337	.362147857059763	.795140372859007	.885026602340101	1	0	.509924748662644	.490926993459869	-.180446008356249	.311125373815468	-.180446008356249	.311125373815468	0	0
1000120	2	-.175671238013511	.263661455816752	.329478740306395	.802052367275337	.362147857059763	.795140372859007	1	0	.509924748662644	.490926993459869	-.246263292845892	-.161448253153474	-.246263292845892	-.161448253153474	0	0
1000120	2	.156767221902095	-.175671238013511	.263661455816752	.329478740306395	.802052367275337	.362147857059763	1	0	.509924748662644	.490926993459869	-.685595986676155	-.227265537643117	-.685595986676155	-.227265537643117	0	0
1000120	3	.869651740773147	.156767221902095	-.175671238013511	.263661455816752	.329478740306395	.802052367275337	-.5	-1	.509924748662644	.490926993459869	-.35315752676055	-.66659823147338	.176578763380275	.33329911573669	.35315752676055	.66659823147338
1000120	3	.727418748978433	.869651740773147	.156767221902095	-.175671238013511	.263661455816752	.329478740306395	-.5	-1	.509924748662644	.490926993459869	.359726992110503	-.334159771557774	-.179863496055251	.167079885778887	-.359726992110503	.334159771557774
1000120	3	.523298766322508	.727418748978433	.869651740773147	.156767221902095	-.175671238013511	.263661455816752	-.5	-1	.509924748662644	.490926993459869	.217494000315789	.378724747313278	-.108747000157894	-.189362373656639	-.217494000315789	-.378724747313278
1000120	3	.487086593668063	.523298766322508	.727418748978433	.869651740773147	.156767221902095	-.175671238013511	-.5	-1	.509924748662644	.490926993459869	.0133740176598639	.236491755518564	-.00668700882993195	-.118245877759282	-.0133740176598639	-.236491755518564
1000120	3	.861755259927113	.487086593668063	.523298766322508	.727418748978433	.869651740773147	.156767221902095	-.5	-1	.509924748662644	.490926993459869	-.0228381549945808	.0323717728626391	.0114190774972904	-.0161858864313195	.0228381549945808	-.0323717728626391
1000120	3	.501022371611356	.861755259927113	.487086593668063	.523298766322508	.727418748978433	.869651740773147	-.5	-1	.509924748662644	.490926993459869	.351830511264469	-.00384039979180562	-.175915255632234	.00192019989590281	-.351830511264469	.00384039979180562
1000120	3	1.00042002104217	.501022371611356	.861755259927113	.487086593668063	.523298766322508	.727418748978433	-.5	-1	.509924748662644	.490926993459869	-.00890237705128827	.370828266467244	.00445118852564413	-.185414133233622	.00890237705128827	-.370828266467244
1000120	3	1.42475708771862	1.00042002104217	.501022371611356	.861755259927113	.487086593668063	.523298766322508	-.5	-1	.509924748662644	.490926993459869	.490495272379526	.0100953781514869	-.245247636189763	-.00504768907574346	-.490495272379526	-.0100953781514869
1000120	3	.613203877761906	1.42475708771862	1.00042002104217	.501022371611356	.861755259927113	.487086593668063	-.5	-1	.509924748662644	.490926993459869	.914832339055976	.509493027582302	-.457416169527988	-.254746513791151	-.914832339055976	-.509493027582302
1000120	3	1.59993920999285	.613203877761906	1.42475708771862	1.00042002104217	.501022371611356	.861755259927113	-.5	-1	.509924748662644	.490926993459869	.103279129099262	.933830094258751	-.0516395645496309	-.466915047129376	-.103279129099262	-.933830094258751
1000120	3	.286726759885445	1.59993920999285	.613203877761906	1.42475708771862	1.00042002104217	.501022371611356	-.5	-1	.509924748662644	.490926993459869	1.09001446133021	.122276884302037	-.545007230665103	-.0611384421510185	-1.09001446133021	-.122276884302037
1000120	3	.598845727715039	.286726759885445	1.59993920999285	.613203877761906	1.42475708771862	1.00042002104217	-.5	-1	.509924748662644	.490926993459869	-.223197988777199	1.10901221653298	.111598994388599	-.55450610826649	.223197988777199	-1.10901221653298
1000120	3	.987191755308415	.598845727715039	.286726759885445	1.59993920999285	.613203877761906	1.42475708771862	-.5	-1	.509924748662644	.490926993459869	.0889209790523947	-.204200233574424	-.0444604895261974	.102100116787212	-.0889209790523947	.204200233574424
1000120	3	1.4598125088014	.987191755308415	.598845727715039	.286726759885445	1.59993920999285	.613203877761906	-.5	-1	.509924748662644	.490926993459869	.477267006645771	.10791873425517	-.238633503322886	-.053959367127585	-.477267006645771	-.10791873425517
1000120	3	.877407205469909	1.4598125088014	.987191755308415	.598845727715039	.286726759885445	1.59993920999285	-.5	-1	.509924748662644	.490926993459869	.949887760138757	.496264761848546	-.474943880069379	-.248132380924273	-.949887760138757	-.496264761848546
1000500	1	.0673668106726796						-.5	1	.366443469161465	.365690393779133
1000500	1	1.22830672565575	.0673668106726796					-.5	1	.366443469161465	.365690393779133	-.299076658488785		.149538329244392		-.299076658488785
1000500	1	1.24593268885623	1.22830672565575	.0673668106726796				-.5	1	.366443469161465	.365690393779133	.861863256494287	-.298323583106454	-.430931628247144	.149161791553227	.861863256494287	-.298323583106454
1000500	1	-.0787612250055468	1.24593268885623	1.22830672565575	.0673668106726796			-.5	1	.366443469161465	.365690393779133	.879489219694763	.862616331876618	-.439744609847382	-.431308165938309	.879489219694763	.862616331876618
1000500	1	.620208779330472	-.0787612250055468	1.24593268885623	1.22830672565575	.0673668106726796		-.5	1	.366443469161465	.365690393779133	-.445204694167011	.880242295077095	.222602347083506	-.440121147538547	-.445204694167011	.880242295077095
1000500	1	.630508735970284	.620208779330472	-.0787612250055468	1.24593268885623	1.22830672565575	.0673668106726796	-.5	1	.366443469161465	.365690393779133	.253765310169008	-.44445161878468	-.126882655084504	.22222580939234	.253765310169008	-.44445161878468
1000500	1	.0673668106726701	.630508735970284	.620208779330472	-.0787612250055468	1.24593268885623	1.22830672565575	-.5	1	.366443469161465	.365690393779133	.264065266808819	.254518385551339	-.13203263340441	-.127259192775669	.264065266808819	.254518385551339
1000500	1	-.246252312299403	.0673668106726701	.630508735970284	.620208779330472	-.0787612250055468	1.24593268885623	-.5	1	.366443469161465	.365690393779133	-.299076658488794	.264818342191151	.149538329244397	-.132409171095575	-.299076658488794	.264818342191151
1000500	1	.452717692036616	-.246252312299403	.0673668106726701	.630508735970284	.620208779330472	-.0787612250055468	-.5	1	.366443469161465	.365690393779133	-.612695781460868	-.298323583106463	.306347890730434	.149161791553232	-.612695781460868	-.298323583106463
1000500	1	.301450016705967	.452717692036616	-.246252312299403	.0673668106726701	.630508735970284	.620208779330472	-.5	1	.366443469161465	.365690393779133	.0862742228751513	-.611942706078536	-.0431371114375756	.305971353039268	.0862742228751513	-.611942706078536
1000500	1	.146548056720224	.301450016705967	.452717692036616	-.246252312299403	.0673668106726701	.630508735970284	-.5	1	.366443469161465	.365690393779133	-.0649934524554978	.0870272982574825	.0324967262277489	-.0435136491287412	-.0649934524554978	.0870272982574825
1000500	1	1.34152465993628	.146548056720224	.301450016705967	.452717692036616	-.246252312299403	.0673668106726701	-.5	1	.366443469161465	.365690393779133	-.219895412441241	-.0642403770731667	.10994770622062	.0321201885365833	-.219895412441241	-.0642403770731667
1000500	1	1.039172610034	1.34152465993628	.146548056720224	.301450016705967	.452717692036616	-.246252312299403	-.5	1	.366443469161465	.365690393779133	.975081190774814	-.21914233705891	-.487540595387407	.109571168529455	.975081190774814	-.21914233705891
1000500	1	.166751442808511	1.039172610034	1.34152465993628	.146548056720224	.301450016705967	.452717692036616	-.5	1	.366443469161465	.365690393779133	.672729140872538	.975834266157145	-.336364570436269	-.487917133078573	.672729140872538	.975834266157145
1000500	1	-.175671238013668	.166751442808511	1.039172610034	1.34152465993628	.146548056720224	.301450016705967	-.5	1	.366443469161465	.365690393779133	-.199692026352954	.673482216254869	.099846013176477	-.336741108127434	-.199692026352954	.673482216254869
1000500	1	.663177852723745	-.175671238013668	.166751442808511	1.039172610034	1.34152465993628	.146548056720224	-.5	1	.366443469161465	.365690393779133	-.542114707175132	-.198938950970623	.271057353587566	.0994694754853114	-.542114707175132	-.198938950970623
1000500	1	.510070500588753	.663177852723745	-.175671238013668	.166751442808511	1.039172610034	1.34152465993628	-.5	1	.366443469161465	.365690393779133	.29673438356228	-.541361631792801	-.14836719178114	.270680815896401	.29673438356228	-.541361631792801
1000500	1	.58399660667612	.510070500588753	.663177852723745	-.175671238013668	.166751442808511	1.039172610034	-.5	1	.366443469161465	.365690393779133	.143627031427288	.297487458944611	-.0718135157136442	-.148743729472306	.143627031427288	.297487458944611
1000500	1	-.0453374695185046	.58399660667612	.510070500588753	.663177852723745	-.175671238013668	.166751442808511	-.5	1	.366443469161465	.365690393779133	.217553137514655	.14438010680962	-.108776568757328	-.0721900534048098	.217553137514655	.14438010680962
1000500	1	-.197947632724663	-.0453374695185046	.58399660667612	.510070500588753	.663177852723745	-.175671238013668	-.5	1	.366443469161465	.365690393779133	-.411780938679969	.218306212896986	.205890469339985	-.109153106448493	-.411780938679969	.218306212896986
1000500	1	-.061727885706674	-.197947632724663	-.0453374695185046	.58399660667612	.510070500588753	.663177852723745	-.5	1	.366443469161465	.365690393779133	-.564391101886128	-.411027863297638	.282195550943064	.205513931648819	-.564391101886128	-.411027863297638
1000500	1	.263661455816752	-.061727885706674	-.197947632724663	-.0453374695185046	.58399660667612	.510070500588753	-.5	1	.366443469161465	.365690393779133	-.428171354868139	-.563638026503796	.214085677434069	.281819013251898	-.428171354868139	-.563638026503796
1000500	1	.630508735970376	.263661455816752	-.061727885706674	-.197947632724663	-.0453374695185046	.58399660667612	-.5	1	.366443469161465	.365690393779133	-.102782013344713	-.427418279485807	.0513910066723563	.213709139742904	-.102782013344713	-.427418279485807
1000500	1	-.246252312299218	.630508735970376	.263661455816752	-.061727885706674	-.197947632724663	-.0453374695185046	-.5	1	.366443469161465	.365690393779133	.264065266808912	-.102028937962381	-.132032633404456	.0510144689811907	.264065266808912	-.102028937962381
1000500	1	.0418127062003955	-.246252312299218	.630508735970376	.263661455816752	-.061727885706674	-.197947632724663	-.5	1	.366443469161465	.365690393779133	-.612695781460683	.264818342191243	.306347890730341	-.132409171095622	-.612695781460683	.264818342191243
1000500	1	.0418127062003955	.0418127062003955	-.246252312299218	.630508735970376	.263661455816752	-.061727885706674	-.5	1	.366443469161465	.365690393779133	-.324630762961069	-.611942706078351	.162315381480535	.305971353039176	-.324630762961069	-.611942706078351
1000500	1	.40978949149499	.0418127062003955	.0418127062003955	-.246252312299218	.630508735970376	.263661455816752	-.5	1	.366443469161465	.365690393779133	-.324630762961069	-.323877687578738	.162315381480535	.161938843789369	-.324630762961069	-.323877687578738
1000500	1	.386621626442964	.40978949149499	.0418127062003955	.0418127062003955	-.246252312299218	.630508735970376	-.5	1	.366443469161465	.365690393779133	.0433460223335254	-.323877687578738	-.0216730111667627	.161938843789369	.0433460223335254	-.323877687578738
1000500	2	-.272581251021567	.386621626442964	.40978949149499	.0418127062003955	.0418127062003955	-.246252312299218	1	0	.366443469161465	.365690393779133	.0201781572814994	.0440990977158566	.0201781572814994	.0440990977158566	0	0
1000500	2	.294150777964652	-.272581251021567	.386621626442964	.40978949149499	.0418127062003955	.0418127062003955	1	0	.366443469161465	.365690393779133	-.639024720183032	.0209312326638306	-.639024720183032	.0209312326638306	0	0
1000500	2	.166751442808696	.294150777964652	-.272581251021567	.386621626442964	.40978949149499	.0418127062003955	1	0	.366443469161465	.365690393779133	-.0722926911968123	-.638271644800701	-.0722926911968123	-.638271644800701	0	0
1000500	2	.518933960920058	.166751442808696	.294150777964652	-.272581251021567	.386621626442964	.40978949149499	1	0	.366443469161465	.365690393779133	-.199692026352769	-.0715396158144812	-.199692026352769	-.0715396158144812	0	0
1000500	2	.84136210128527	.518933960920058	.166751442808696	.294150777964652	-.272581251021567	.386621626442964	1	0	.366443469161465	.365690393779133	.152490491758593	-.198938950970438	.152490491758593	-.198938950970438	0	0
1000500	2	-.0143032357785359	.84136210128527	.518933960920058	.166751442808696	.294150777964652	-.272581251021567	1	0	.366443469161465	.365690393779133	.474918632123805	.153243567140925	.474918632123805	.153243567140925	0	0
1000500	2	-.061727885706674	-.0143032357785359	.84136210128527	.518933960920058	.166751442808696	.294150777964652	1	0	.366443469161465	.365690393779133	-.38074670494	.475671707506136	-.38074670494	.475671707506136	0	0
1000500	2	-.061727885706674	-.061727885706674	-.0143032357785359	.84136210128527	.518933960920058	.166751442808696	1	0	.366443469161465	.365690393779133	-.428171354868139	-.379993629557669	-.428171354868139	-.379993629557669	0	0
1000500	2	.0796012670897953	-.061727885706674	-.061727885706674	-.0143032357785359	.84136210128527	.518933960920058	1	0	.366443469161465	.365690393779133	-.428171354868139	-.427418279485807	-.428171354868139	-.427418279485807	0	0
1000500	2	.666313566576603	.0796012670897953	-.061727885706674	-.061727885706674	-.0143032357785359	.84136210128527	1	0	.366443469161465	.365690393779133	-.286842202071669	-.427418279485807	-.286842202071669	-.427418279485807	0	0
1000500	2	.0796012670897953	.666313566576603	.0796012670897953	-.061727885706674	-.061727885706674	-.0143032357785359	1	0	.366443469161465	.365690393779133	.299870097415139	-.286089126689338	.299870097415139	-.286089126689338	0	0
1000500	2	-.272581251021567	.0796012670897953	.666313566576603	.0796012670897953	-.061727885706674	-.061727885706674	1	0	.366443469161465	.365690393779133	-.286842202071669	.30062317279747	-.286842202071669	.30062317279747	0	0
1000500	2	.721955853276931	-.272581251021567	.0796012670897953	.666313566576603	.0796012670897953	-.061727885706674	1	0	.366443469161465	.365690393779133	-.639024720183032	-.286089126689338	-.639024720183032	-.286089126689338	0	0
1000500	2	.912464850687041	.721955853276931	-.272581251021567	.0796012670897953	.666313566576603	.0796012670897953	1	0	.366443469161465	.365690393779133	.355512384115466	-.638271644800701	.355512384115466	-.638271644800701	0	0
1000500	2	.855737226238113	.912464850687041	.721955853276931	-.272581251021567	.0796012670897953	.666313566576603	1	0	.366443469161465	.365690393779133	.546021381525576	.356265459497797	.546021381525576	.356265459497797	0	0
1000500	2	-.061727885706674	.855737226238113	.912464850687041	.721955853276931	-.272581251021567	.0796012670897953	1	0	.366443469161465	.365690393779133	.489293757076649	.546774456907907	.489293757076649	.546774456907907	0	0
1000500	2	1.19447160903759	-.061727885706674	.855737226238113	.912464850687041	.721955853276931	-.272581251021567	1	0	.366443469161465	.365690393779133	-.428171354868139	.49004683245898	-.428171354868139	.49004683245898	0	0
1000500	3	.881233613322962	1.19447160903759	-.061727885706674	.855737226238113	.912464850687041	.721955853276931	-.5	-1	.366443469161465	.365690393779133	.828028139876127	-.427418279485807	-.414014069938063	.213709139742904	-.828028139876127	.427418279485807
1000500	3	.146548056720409	.881233613322962	1.19447160903759	-.061727885706674	.855737226238113	.912464850687041	-.5	-1	.366443469161465	.365690393779133	.514790144161497	.828781215258458	-.257395072080749	-.414390607629229	-.514790144161497	-.828781215258458
1000500	3	1.00759860566929	.146548056720409	.881233613322962	1.19447160903759	-.061727885706674	.855737226238113	-.5	-1	.366443469161465	.365690393779133	-.219895412441056	.515543219543828	.109947706220528	-.257771609771914	.219895412441056	-.515543219543828
1000500	3	-.272581251021567	1.00759860566929	.146548056720409	.881233613322962	1.19447160903759	-.061727885706674	-.5	-1	.366443469161465	.365690393779133	.641155136507829	-.219142337058725	-.320577568253915	.109571168529362	-.641155136507829	.219142337058725
1000500	3	.426388753314452	-.272581251021567	1.00759860566929	.146548056720409	.881233613322962	1.19447160903759	-.5	-1	.366443469161465	.365690393779133	-.639024720183032	.64190821189016	.319512360091516	-.32095410594508	.639024720183032	-.64190821189016
1000500	3	.279173621994999	.426388753314452	-.272581251021567	1.00759860566929	.146548056720409	.881233613322962	-.5	-1	.366443469161465	.365690393779133	.0599452841529871	-.638271644800701	-.0299726420764936	.31913582240035	-.0599452841529871	.638271644800701
1000500	3	.452717692036801	.279173621994999	.426388753314452	-.272581251021567	1.00759860566929	.146548056720409	-.5	-1	.366443469161465	.365690393779133	-.0872698471664651	.0606983595353183	.0436349235832325	-.0303491797676591	.0872698471664651	-.0606983595353183
1000500	3	.286726759885445	.452717692036801	.279173621994999	.426388753314452	-.272581251021567	1.00759860566929	-.5	-1	.366443469161465	.365690393779133	.0862742228753363	-.0865167717841339	-.0431371114376681	.043258385892067	-.0862742228753363	.0865167717841339
1000500	3	.660019333478915	.286726759885445	.452717692036801	.279173621994999	.426388753314452	-.272581251021567	-.5	-1	.366443469161465	.365690393779133	-.0797167092760192	.0870272982576674	.0398583546380096	-.0435136491288337	.0797167092760192	-.0870272982576674
1000500	3	-.397519987629867	.660019333478915	.286726759885445	.452717692036801	.279173621994999	.426388753314452	-.5	-1	.366443469161465	.365690393779133	.29357586431745	-.078963633893688	-.146787932158725	.039481816946844	-.29357586431745	.078963633893688
1000500	3	.0418127062003955	-.397519987629867	.660019333478915	.286726759885445	.452717692036801	.279173621994999	-.5	-1	.366443469161465	.365690393779133	-.763963456791332	.294328939699781	.381981728395666	-.147164469849891	.763963456791332	-.294328939699781
1000500	3	.527620140105151	.0418127062003955	-.397519987629867	.660019333478915	.286726759885445	.452717692036801	-.5	-1	.366443469161465	.365690393779133	-.324630762961069	-.763210381409001	.162315381480535	.3816051907045	.324630762961069	.763210381409001
1000500	3	-.573611246685548	.527620140105151	.0418127062003955	-.397519987629867	.660019333478915	.286726759885445	-.5	-1	.366443469161465	.365690393779133	.161176670943686	-.323877687578738	-.0805883354718431	.161938843789369	-.161176670943686	.323877687578738
1000500	3	.213494846351022	-.573611246685548	.527620140105151	.0418127062003955	-.397519987629867	.660019333478915	-.5	-1	.366443469161465	.365690393779133	-.940054715847013	.161929746326017	.470027357923506	-.0809648731630087	.940054715847013	-.161929746326017
1000500	3	.477541275761833	.213494846351022	-.573611246685548	.527620140105151	.0418127062003955	-.397519987629867	-.5	-1	.366443469161465	.365690393779133	-.152948622810443	-.939301640464682	.0764743114052214	.469650820232341	.152948622810443	.939301640464682
1000500	3	1.53865852173172	.477541275761833	.213494846351022	-.573611246685548	.527620140105151	.0418127062003955	-.5	-1	.366443469161465	.365690393779133	.111097806600368	-.152195547428112	-.0555489033001842	.0760977737140558	-.111097806600368	.152195547428112
1000500	3	.146548056720409	1.53865852173172	.477541275761833	.213494846351022	-.573611246685548	.527620140105151	-.5	-1	.366443469161465	.365690393779133	1.17221505257026	.1118508819827	-.586107526285129	-.0559254409913498	-1.17221505257026	-.1118508819827
1000500	3	.845518061056427	.146548056720409	1.53865852173172	.477541275761833	.213494846351022	-.573611246685548	-.5	-1	.366443469161465	.365690393779133	-.219895412441056	1.17296812795259	.109947706220528	-.586484063976294	.219895412441056	-1.17296812795259
1000500	3	.941600057642254	.845518061056427	.146548056720409	1.53865852173172	.477541275761833	.213494846351022	-.5	-1	.366443469161465	.365690393779133	.479074591894963	-.219142337058725	-.239537295947481	.109571168529362	-.479074591894963	.219142337058725
1000500	3	.766336815008802	.941600057642254	.845518061056427	.146548056720409	1.53865852173172	.477541275761833	-.5	-1	.366443469161465	.365690393779133	.575156588480789	.479827667277294	-.287578294240394	-.239913833638647	-.575156588480789	-.479827667277294
1000500	3	.415393369012988	.766336815008802	.941600057642254	.845518061056427	.146548056720409	1.53865852173172	-.5	-1	.366443469161465	.365690393779133	.399893345847338	.57590966386312	-.199946672923669	-.28795483193156	-.399893345847338	-.57590966386312
1000500	3	-.0295432023352727	.415393369012988	.766336815008802	.941600057642254	.845518061056427	.146548056720409	-.5	-1	.366443469161465	.365690393779133	.0489498998515239	.400646421229669	-.024474949925762	-.200323210614835	-.0489498998515239	-.400646421229669
1000600	1	.721955853276838						-.5	1	.614057765262242	.630789451565665
1000600	1	.881233613322869	.721955853276838					-.5	1	.614057765262242	.630789451565665	.107898088014596		-.0539490440072982		.107898088014596
1000600	1	.271486793328616	.881233613322869	.721955853276838				-.5	1	.614057765262242	.630789451565665	.267175848060628	.0911664017111727	-.133587924030314	-.0455832008555864	.267175848060628	.0911664017111727
1000600	1	-.0964899919659784	.271486793328616	.881233613322869	.721955853276838			-.5	1	.614057765262242	.630789451565665	-.342570971933626	.250444161757204	.171285485966813	-.125222080878602	-.342570971933626	.250444161757204
1000600	1	.0673668106726912	-.0964899919659784	.271486793328616	.881233613322869	.721955853276838		-.5	1	.614057765262242	.630789451565665	-.71054775722822	-.359302658237049	.35527387861411	.179651329118525	-.71054775722822	-.359302658237049
1000600	1	.568621745109046	.0673668106726912	-.0964899919659784	.271486793328616	.881233613322869	.721955853276838	-.5	1	.614057765262242	.630789451565665	-.546690954589551	-.727279443531644	.273345477294775	.363639721765822	-.546690954589551	-.727279443531644
1000600	1	1.06984142980045	.568621745109046	.0673668106726912	-.0964899919659784	.271486793328616	.881233613322869	-.5	1	.614057765262242	.630789451565665	-.0454360201531954	-.563422640892974	.0227180100765977	.281711320446487	-.0454360201531954	-.563422640892974
1000600	1	1.18887975734028	1.06984142980045	.568621745109046	.0673668106726912	-.0964899919659784	.271486793328616	-.5	1	.614057765262242	.630789451565665	.455783664538212	-.0621677064566191	-.227891832269106	.0310838532283095	.455783664538212	-.0621677064566191
1000600	1	1.52589674704225	1.18887975734028	1.06984142980045	.568621745109046	.0673668106726912	-.0964899919659784	-.5	1	.614057765262242	.630789451565665	.574821992078035	.439051978234789	-.287410996039017	-.219525989117394	.574821992078035	.439051978234789
1000600	1	1.7172577443417	1.52589674704225	1.18887975734028	1.06984142980045	.568621745109046	.0673668106726912	-.5	1	.614057765262242	.630789451565665	.911838981780004	.558090305774611	-.455919490890002	-.279045152887305	.911838981780004	.558090305774611
1000600	1	.568621745109166	1.7172577443417	1.52589674704225	1.18887975734028	1.06984142980045	.568621745109046	-.5	1	.614057765262242	.630789451565665	1.10319997907945	.89510729547658	-.551599989539727	-.44755364773829	1.10319997907945	.89510729547658
1000600	2	-.573611246685548	.568621745109166	1.7172577443417	1.52589674704225	1.18887975734028	1.06984142980045	1	0	.614057765262242	.630789451565665	-.0454360201530762	1.08646829277603	-.0454360201530762	1.08646829277603	0	0
1000600	2	.817764992484101	-.573611246685548	.568621745109166	1.7172577443417	1.52589674704225	1.18887975734028	1	0	.614057765262242	.630789451565665	-1.18766901194779	-.0621677064564999	-1.18766901194779	-.0621677064564999	0	0
1000600	2	.944902693192339	.817764992484101	-.573611246685548	.568621745109166	1.7172577443417	1.52589674704225	1	0	.614057765262242	.630789451565665	.203707227221859	-1.20440069825121	.203707227221859	-1.20440069825121	0	0
1000600	2	.523298766322508	.944902693192339	.817764992484101	-.573611246685548	.568621745109166	1.7172577443417	1	0	.614057765262242	.630789451565665	.330844927930097	.186975540918435	.330844927930097	.186975540918435	0	0
1000600	2	.824328761986489	.523298766322508	.944902693192339	.817764992484101	-.573611246685548	.568621745109166	1	0	.614057765262242	.630789451565665	-.0907589989397337	.314113241626674	-.0907589989397337	.314113241626674	0	0
1000600	2	.964207848387726	.824328761986489	.523298766322508	.944902693192339	.817764992484101	-.573611246685548	1	0	.614057765262242	.630789451565665	.210270996724248	-.107490685243157	.210270996724248	-.107490685243157	0	0
1000600	2	.684666768557483	.964207848387726	.824328761986489	.523298766322508	.944902693192339	.817764992484101	1	0	.614057765262242	.630789451565665	.350150083125484	.193539310420824	.350150083125484	.193539310420824	0	0
1000600	2	.000420021042170493	.684666768557483	.964207848387726	.824328761986489	.523298766322508	.944902693192339	1	0	.614057765262242	.630789451565665	.0706090032952412	.33341839682206	.0706090032952412	.33341839682206	0	0
1000600	2	.647150407289594	.000420021042170493	.684666768557483	.964207848387726	.824328761986489	.523298766322508	1	0	.614057765262242	.630789451565665	-.613637744220071	.0538773169918175	-.613637744220071	.0538773169918175	0	0
1000600	3	.239302109957307	.647150407289594	.000420021042170493	.684666768557483	.964207848387726	.824328761986489	-.5	-1	.614057765262242	.630789451565665	.0330926420273521	-.630369430523495	-.016546321013676	.315184715261747	-.0330926420273521	.630369430523495
1000600	3	.420925857612949	.239302109957307	.647150407289594	.000420021042170493	.684666768557483	.964207848387726	-.5	-1	.614057765262242	.630789451565665	-.374755655304935	.0163609557239284	.187377827652467	-.00818047786196419	.374755655304935	-.0163609557239284
1000600	3	.910688592661237	.420925857612949	.239302109957307	.647150407289594	.000420021042170493	.684666768557483	-.5	-1	.614057765262242	.630789451565665	-.193131907649292	-.391487341608358	.0965659538246461	.195743670804179	.193131907649292	.391487341608358
1000600	3	-.0453374695185046	.910688592661237	.420925857612949	.239302109957307	.647150407289594	.000420021042170493	-.5	-1	.614057765262242	.630789451565665	.296630827398996	-.209863593952716	-.148315413699498	.104931796976358	-.296630827398996	.209863593952716
1000600	3	.954662530481495	-.0453374695185046	.910688592661237	.420925857612949	.239302109957307	.647150407289594	-.5	-1	.614057765262242	.630789451565665	-.659395234780746	.279899141095572	.329697617390373	-.139949570547786	.659395234780746	-.279899141095572
1000600	3	.462818018941127	.954662530481495	-.0453374695185046	.910688592661237	.420925857612949	.239302109957307	-.5	-1	.614057765262242	.630789451565665	.340604765219254	-.67612692108417	-.170302382609627	.338063460542085	-.340604765219254	.67612692108417
1000600	3	-.0787612250054543	.462818018941127	.954662530481495	-.0453374695185046	.910688592661237	.420925857612949	-.5	-1	.614057765262242	.630789451565665	-.151239746321115	.32387307891583	.0756198731605576	-.161936539457915	.151239746321115	-.32387307891583
1000600	3	1.01043714179969	-.0787612250054543	.462818018941127	.954662530481495	-.0453374695185046	.910688592661237	-.5	-1	.614057765262242	.630789451565665	-.692818990267696	-.167971432624539	.346409495133848	.0839857163122694	.692818990267696	.167971432624539
1000600	3	1.06487801026909	1.01043714179969	-.0787612250054543	.462818018941127	.954662530481495	-.0453374695185046	-.5	-1	.614057765262242	.630789451565665	.396379376537453	-.70955067657112	-.198189688268726	.35477533828556	-.396379376537453	.70955067657112
1000600	3	1.05349846452559	1.06487801026909	1.01043714179969	-.0787612250054543	.462818018941127	.954662530481495	-.5	-1	.614057765262242	.630789451565665	.450820245006847	.379647690234029	-.225410122503424	-.189823845117015	-.450820245006847	-.379647690234029
1000600	3	.934918472285738	1.05349846452559	1.06487801026909	1.01043714179969	-.0787612250054543	.462818018941127	-.5	-1	.614057765262242	.630789451565665	.439440699263349	.434088558703423	-.219720349631674	-.217044279351712	-.439440699263349	-.434088558703423
1000600	3	.67863480378757	.934918472285738	1.05349846452559	1.06487801026909	1.01043714179969	-.0787612250054543	-.5	-1	.614057765262242	.630789451565665	.320860707023496	.422709012959925	-.160430353511748	-.211354506479962	-.320860707023496	-.422709012959925
1000600	3	-.0143032357785359	.67863480378757	.934918472285738	1.05349846452559	1.06487801026909	1.01043714179969	-.5	-1	.614057765262242	.630789451565665	.0645770385253281	.304129020720073	-.0322885192626641	-.152064510360036	-.0645770385253281	-.304129020720073
1000600	3	-.154481938943573	-.0143032357785359	.67863480378757	.934918472285738	1.05349846452559	1.06487801026909	-.5	-1	.614057765262242	.630789451565665	-.628361001040778	.0478453522219044	.314180500520389	-.0239226761109522	.628361001040778	-.0478453522219044
1000600	3	1.32194941176778	-.154481938943573	-.0143032357785359	.67863480378757	.934918472285738	1.05349846452559	-.5	-1	.614057765262242	.630789451565665	-.768539704205814	-.645092687344201	.384269852102907	.322546343672101	.768539704205814	.645092687344201
1000600	3	.028448744642414	1.32194941176778	-.154481938943573	-.0143032357785359	.67863480378757	.934918472285738	-.5	-1	.614057765262242	.630789451565665	.707891646505535	-.785271390509238	-.353945823252768	.392635695254619	-.707891646505535	.785271390509238
1000600	3	.0915004903887632	.028448744642414	1.32194941176778	-.154481938943573	-.0143032357785359	.67863480378757	-.5	-1	.614057765262242	.630789451565665	-.585609020619828	.691159960202112	.292804510309914	-.345579980101056	.585609020619828	-.691159960202112
1000900	1	.437112618706121						-.5	1	.295772418588486	.292932933050965
1000900	1	.301450016706059	.437112618706121					-.5	1	.295772418588486	.292932933050965	.141340200117634		-.0706701000588172		.141340200117634
1000900	1	.308628601333183	.301450016706059	.437112618706121				-.5	1	.295772418588486	.292932933050965	.00567759811757279	.144179685655155	-.0028387990587864	-.0720898428275776	.00567759811757279	.144179685655155
1000900	1	.239302109957215	.308628601333183	.301450016706059	.437112618706121			-.5	1	.295772418588486	.292932933050965	.0128561827446962	.00851708365509374	-.00642809137234809	-.00425854182754687	.0128561827446962	.00851708365509374
1000900	1	.271486793328616	.239302109957215	.308628601333183	.301450016706059	.437112618706121		-.5	1	.295772418588486	.292932933050965	-.0564703086312717	.0156956682822171	.0282351543156358	-.00784783414110857	-.0564703086312717	.0156956682822171
1000900	1	.0796012670897028	.271486793328616	.239302109957215	.308628601333183	.301450016706059	.437112618706121	-.5	1	.295772418588486	.292932933050965	-.0242856252598704	-.0536308230937507	.0121428126299352	.0268154115468754	-.0242856252598704	-.0536308230937507
1000900	1	.552682544007625	.0796012670897028	.271486793328616	.239302109957215	.308628601333183	.301450016706059	-.5	1	.295772418588486	.292932933050965	-.216171151498784	-.0214461397223495	.108085575749392	.0107230698611747	-.216171151498784	-.0214461397223495
1000900	1	1.09267267593746	.552682544007625	.0796012670897028	.271486793328616	.239302109957215	.308628601333183	-.5	1	.295772418588486	.292932933050965	.256910125419139	-.213331665961263	-.128455062709569	.106665832980631	.256910125419139	-.213331665961263
1000900	1	.998969954646845	1.09267267593746	.552682544007625	.0796012670897028	.271486793328616	.239302109957215	-.5	1	.295772418588486	.292932933050965	.796900257348975	.25974961095666	-.398450128674487	-.12987480547833	.796900257348975	.25974961095666
1000900	1	-.63160319366342	.998969954646845	1.09267267593746	.552682544007625	.0796012670897028	.271486793328616	-.5	1	.295772418588486	.292932933050965	.703197536058359	.799739742886496	-.351598768029179	-.399869871443248	.703197536058359	.799739742886496
1000900	1	.477541275761648	-.63160319366342	.998969954646845	1.09267267593746	.552682544007625	.0796012670897028	-.5	1	.295772418588486	.292932933050965	-.927375612251907	.70603702159588	.463687806125953	-.35301851079794	-.927375612251907	.70603702159588
1000900	1	-.435308548519452	.477541275761648	-.63160319366342	.998969954646845	1.09267267593746	.552682544007625	-.5	1	.295772418588486	.292932933050965	.181768857173162	-.924536126714386	-.0908844285865808	.462268063357193	.181768857173162	-.924536126714386
1000900	1	.426388753314267	-.435308548519452	.477541275761648	-.63160319366342	.998969954646845	1.09267267593746	-.5	1	.295772418588486	.292932933050965	-.731080967107938	.184608342710682	.365540483553969	-.0923041713553412	-.731080967107938	.184608342710682
1000900	1	-.221428728574371	.426388753314267	-.435308548519452	.477541275761648	-.63160319366342	.998969954646845	-.5	1	.295772418588486	.292932933050965	.13061633472578	-.728241481570417	-.0653081673628901	.364120740785209	.13061633472578	-.728241481570417
1000900	1	.125358757650285	-.221428728574371	.426388753314267	-.435308548519452	.477541275761648	-.63160319366342	-.5	1	.295772418588486	.292932933050965	-.517201147162857	.133455820263301	.258600573581429	-.0667279101316506	-.517201147162857	.133455820263301
1000900	1	.707990197139922	.125358757650285	-.221428728574371	.426388753314267	-.435308548519452	.477541275761648	-.5	1	.295772418588486	.292932933050965	-.170413660938201	-.514361661625336	.0852068304691005	.257180830812668	-.170413660938201	-.514361661625336
1000900	1	.222268770658342	.707990197139922	.125358757650285	-.221428728574371	.426388753314267	-.435308548519452	-.5	1	.295772418588486	.292932933050965	.412217778551435	-.16757417540068	-.206108889275718	.08378708770034	.412217778551435	-.16757417540068
1000900	1	1.09733003405019	.222268770658342	.707990197139922	.125358757650285	-.221428728574371	.426388753314267	-.5	1	.295772418588486	.292932933050965	-.0735036479301445	.415057264088956	.0367518239650723	-.207528632044478	-.0735036479301445	.415057264088956
1000900	1	-.061727885706674	1.09733003405019	.222268770658342	.707990197139922	.125358757650285	-.221428728574371	-.5	1	.295772418588486	.292932933050965	.801557615461706	-.0706641623926236	-.400778807730853	.0353320811963118	.801557615461706	-.0706641623926236
1000900	1	.279173621994999	-.061727885706674	1.09733003405019	.222268770658342	.707990197139922	.125358757650285	-.5	1	.295772418588486	.292932933050965	-.35750030429516	.804397100999227	.17875015214758	-.402198550499613	-.35750030429516	.804397100999227
1000900	1	-.134278552855286	.279173621994999	-.061727885706674	1.09733003405019	.222268770658342	.707990197139922	-.5	1	.295772418588486	.292932933050965	-.016598796593487	-.354660818757639	.00829939829674348	.17733040937882	-.016598796593487	-.354660818757639
1000900	1	.386621626442964	-.134278552855286	.279173621994999	-.061727885706674	1.09733003405019	.222268770658342	-.5	1	.295772418588486	.292932933050965	-.430050971443772	-.013759311055966	.215025485721886	.006879655527983	-.430050971443772	-.013759311055966
1000900	1	.0547776833647632	.386621626442964	-.134278552855286	.279173621994999	-.061727885706674	1.09733003405019	-.5	1	.295772418588486	.292932933050965	.0908492078544775	-.427211485906251	-.0454246039272388	.213605742953126	.0908492078544775	-.427211485906251
1000900	1	.186056598004082	.0547776833647632	.386621626442964	-.134278552855286	.279173621994999	-.061727885706674	-.5	1	.295772418588486	.292932933050965	-.240994735223723	.0936886933919985	.120497367611862	-.0468443466959992	-.240994735223723	.0936886933919985
1000900	1	-.221428728574186	.186056598004082	.0547776833647632	.386621626442964	-.134278552855286	.279173621994999	-.5	1	.295772418588486	.292932933050965	-.109715820584404	-.238155249686202	.0548579102922021	.119077624843101	-.109715820584404	-.238155249686202
1000900	1	1.17554510732583	-.221428728574186	.186056598004082	.0547776833647632	.386621626442964	-.134278552855286	-.5	1	.295772418588486	.292932933050965	-.517201147162672	-.106876335046883	.258600573581336	.0534381675234417	-.517201147162672	-.106876335046883
1000900	1	.301450016706152	1.17554510732583	-.221428728574186	.186056598004082	.0547776833647632	.386621626442964	-.5	1	.295772418588486	.292932933050965	.879772688737345	-.514361661625151	-.439886344368672	.257180830812576	.879772688737345	-.514361661625151
1000900	1	.420925857612949	.301450016706152	1.17554510732583	-.221428728574186	.186056598004082	.0547776833647632	-.5	1	.295772418588486	.292932933050965	.00567759811766527	.882612174274866	-.00283879905883264	-.441306087137433	.00567759811766527	.882612174274866
1000900	2	.669426802000746	.420925857612949	.301450016706152	1.17554510732583	-.221428728574186	.186056598004082	1	0	.295772418588486	.292932933050965	.125153439024463	.00851708365518622	.125153439024463	.00851708365518622	0	0
1000900	2	.564691451480733	.669426802000746	.420925857612949	.301450016706152	1.17554510732583	-.221428728574186	1	0	.295772418588486	.292932933050965	.37365438341226	.127992924561984	.37365438341226	.127992924561984	0	0
1000900	2	.595180773628633	.564691451480733	.669426802000746	.420925857612949	.301450016706152	1.17554510732583	1	0	.295772418588486	.292932933050965	.268919032892247	.376493868949781	.268919032892247	.376493868949781	0	0
1000900	2	.255692526145477	.595180773628633	.564691451480733	.669426802000746	.420925857612949	.301450016706152	1	0	.295772418588486	.292932933050965	.299408355040147	.271758518429768	.299408355040147	.271758518429768	0	0
1000900	2	-.435308548519267	.255692526145477	.595180773628633	.564691451480733	.669426802000746	.420925857612949	1	0	.295772418588486	.292932933050965	-.0400798924430099	.302247840577668	-.0400798924430099	.302247840577668	0	0
1000900	2	-.0964899919658859	-.435308548519267	.255692526145477	.595180773628633	.564691451480733	.669426802000746	1	0	.295772418588486	.292932933050965	-.731080967107753	-.0372404069054889	-.731080967107753	-.0372404069054889	0	0
1000900	2	.620208779330565	-.0964899919658859	-.435308548519267	.255692526145477	.595180773628633	.564691451480733	1	0	.295772418588486	.292932933050965	-.392262410554372	-.728241481570232	-.392262410554372	-.728241481570232	0	0
1000900	2	.0796012670897953	.620208779330565	-.0964899919658859	-.435308548519267	.255692526145477	.595180773628633	1	0	.295772418588486	.292932933050965	.324436360742078	-.389422925016851	.324436360742078	-.389422925016851	0	0
1000900	2	.230868942420444	.0796012670897953	.620208779330565	-.0964899919658859	-.435308548519267	.255692526145477	1	0	.295772418588486	.292932933050965	-.216171151498691	.327275846279599	-.216171151498691	.327275846279599	0	0
1000900	2	-.397519987629867	.230868942420444	.0796012670897953	.620208779330565	-.0964899919658859	-.435308548519267	1	0	.295772418588486	.292932933050965	-.064903476168042	-.21333166596117	-.064903476168042	-.21333166596117	0	0
1000900	3	.230868942420444	-.397519987629867	.230868942420444	.0796012670897953	.620208779330565	-.0964899919658859	-.5	-1	.295772418588486	.292932933050965	-.693292406218354	-.062063990630521	.346646203109177	.0310319953152605	.693292406218354	.062063990630521
1000900	3	.176511280097852	.230868942420444	-.397519987629867	.230868942420444	.0796012670897953	.620208779330565	-.5	-1	.295772418588486	.292932933050965	-.064903476168042	-.690452920680833	.032451738084021	.345226460340416	.064903476168042	.690452920680833
1000900	3	.426388753314452	.176511280097852	.230868942420444	-.397519987629867	.230868942420444	.0796012670897953	-.5	-1	.295772418588486	.292932933050965	-.119261138490635	-.062063990630521	.0596305692453173	.0310319953152605	.119261138490635	.062063990630521
1000900	3	.514524842015003	.426388753314452	.176511280097852	.230868942420444	-.397519987629867	.230868942420444	-.5	-1	.295772418588486	.292932933050965	.130616334725965	-.116421652953114	-.0653081673629826	.0582108264765569	-.130616334725965	.116421652953114
1000900	3	.527620140105151	.514524842015003	.426388753314452	.176511280097852	.230868942420444	-.397519987629867	-.5	-1	.295772418588486	.292932933050965	.218752423426517	.133455820263486	-.109376211713258	-.0667279101317431	-.218752423426517	-.133455820263486
1000900	3	.386621626442964	.527620140105151	.514524842015003	.426388753314452	.176511280097852	.230868942420444	-.5	-1	.295772418588486	.292932933050965	.231847721516664	.221591908964037	-.115923860758332	-.110795954482019	-.231847721516664	-.221591908964037
1000900	3	.660019333478915	.386621626442964	.527620140105151	.514524842015003	.426388753314452	.176511280097852	-.5	-1	.295772418588486	.292932933050965	.0908492078544775	.234687207054185	-.0454246039272388	-.117343603527093	-.0908492078544775	-.234687207054185
1000900	3	.028448744642414	.660019333478915	.386621626442964	.527620140105151	.514524842015003	.426388753314452	-.5	-1	.295772418588486	.292932933050965	.364246914890428	.0936886933919985	-.182123457445214	-.0468443466959992	-.364246914890428	-.0936886933919985
1000900	3	.426388753314452	.028448744642414	.660019333478915	.386621626442964	.527620140105151	.514524842015003	-.5	-1	.295772418588486	.292932933050965	-.267323673946072	.367086400427949	.133661836973036	-.183543200213975	.267323673946072	-.367086400427949
1000900	3	-.362757881370655	.426388753314452	.028448744642414	.660019333478915	.386621626442964	.527620140105151	-.5	-1	.295772418588486	.292932933050965	.130616334725965	-.264484188408551	-.0653081673629826	.132242094204276	-.130616334725965	.264484188408551
1001110	3	.0146604601566786						-.5	-1	.323029563687187	.300972015096076
1001110	3	-.52245872423826	.0146604601566786					-.5	-1	.323029563687187	.300972015096076	-.308369103530508		.154184551765254		.308369103530508
1001110	3	.576377209805835	-.52245872423826	.0146604601566786				-.5	-1	.323029563687187	.300972015096076	-.845488287925446	-.286311554939397	.422744143962723	.143155777469699	.845488287925446	.286311554939397
1001110	3	.349373569023242	.576377209805835	-.52245872423826	.0146604601566786			-.5	-1	.323029563687187	.300972015096076	.253347646118649	-.823430739334335	-.126673823059324	.411715369667168	-.253347646118649	.823430739334335
1001110	3	-.0143032357786283	.349373569023242	.576377209805835	-.52245872423826	.0146604601566786		-.5	-1	.323029563687187	.300972015096076	.0263440053360555	.27540519470976	-.0131720026680277	-.13770259735488	-.0263440053360555	-.27540519470976
1001110	3	.707990197140014	-.0143032357786283	.349373569023242	.576377209805835	-.52245872423826	.0146604601566786	-.5	-1	.323029563687187	.300972015096076	-.337332799465815	.0484015539271663	.168666399732907	-.0242007769635832	.337332799465815	-.0484015539271663
1001110	1	.380631262753684	.707990197140014	-.0143032357786283	.349373569023242	.576377209805835	-.52245872423826	-.5	1	.323029563687187	.300972015096076	.384960633452828	-.315275250874704	-.192480316726414	.157637625437352	.384960633452828	-.315275250874704
1001110	1	.536135991027588	.380631262753684	.707990197140014	-.0143032357786283	.349373569023242	.576377209805835	-.5	1	.323029563687187	.300972015096076	.0576016990664975	.407018182043939	-.0288008495332487	-.203509091021969	.0576016990664975	.407018182043939
1001110	1	1.07839321490073	.536135991027588	.380631262753684	.707990197140014	-.0143032357786283	.349373569023242	-.5	1	.323029563687187	.300972015096076	.213106427340401	.0796592476576083	-.106553213670201	-.0398296238288042	.213106427340401	.0796592476576083
1001110	1	-.27258125102166	1.07839321490073	.536135991027588	.380631262753684	.707990197140014	-.0143032357786283	-.5	1	.323029563687187	.300972015096076	.755363651213548	.235163975931512	-.377681825606774	-.117581987965756	.755363651213548	.235163975931512
1001110	1	.653632534817329	-.27258125102166	1.07839321490073	.536135991027588	.380631262753684	.707990197140014	-.5	1	.323029563687187	.300972015096076	-.595610814708846	.777421199804659	.297805407354423	-.388710599902329	-.595610814708846	.777421199804659
1001110	1	.959461413363079	.653632534817329	-.27258125102166	1.07839321490073	.536135991027588	.380631262753684	-.5	1	.323029563687187	.300972015096076	.330602971130143	-.573553266117735	-.165301485565071	.286776633058868	.330602971130143	-.573553266117735
1001110	1	.871603629370484	.959461413363079	.653632534817329	-.27258125102166	1.07839321490073	.536135991027588	-.5	1	.323029563687187	.300972015096076	.636431849675893	.352660519721254	-.318215924837946	-.176330259860627	.636431849675893	.352660519721254
1001110	1	-.061727885706859	.871603629370484	.959461413363079	.653632534817329	-.27258125102166	1.07839321490073	-.5	1	.323029563687187	.300972015096076	.548574065683297	.658489398267003	-.274287032841649	-.329244699133502	.548574065683297	.658489398267003
1001110	1	.355807679028559	-.061727885706859	.871603629370484	.959461413363079	.653632534817329	-.27258125102166	-.5	1	.323029563687187	.300972015096076	-.384757449394045	.570631614274408	.192378724697023	-.285315807137204	-.384757449394045	.570631614274408
1001110	1	.322639315776049	.355807679028559	-.061727885706859	.871603629370484	.959461413363079	.653632534817329	-.5	1	.323029563687187	.300972015096076	.0327781153413729	-.362699900802935	-.0163890576706864	.181349950401467	.0327781153413729	-.362699900802935
1001110	1	.279173621994999	.322639315776049	.355807679028559	-.061727885706859	.871603629370484	.959461413363079	-.5	1	.323029563687187	.300972015096076	-.000390247911137898	.0548356639324837	.000195123955568949	-.0274178319662419	-.000390247911137898	.0548356639324837
1001110	1	.452717692036801	.279173621994999	.322639315776049	.355807679028559	-.061727885706859	.871603629370484	-.5	1	.323029563687187	.300972015096076	-.0438559416921871	.021667300679973	.0219279708460935	-.0108336503399865	-.0438559416921871	.021667300679973
1001110	1	.146548056720409	.452717692036801	.279173621994999	.322639315776049	.355807679028559	-.061727885706859	-.5	1	.323029563687187	.300972015096076	.129688128349614	-.0217983931010762	-.0648440641748071	.0108991965505381	.129688128349614	-.0217983931010762
1001110	1	.308628601333275	.146548056720409	.452717692036801	.279173621994999	.322639315776049	.355807679028559	-.5	1	.323029563687187	.300972015096076	-.176481506966778	.151745676940725	.088240753483389	-.0758728384703626	-.176481506966778	.151745676940725
1001110	1	.790470494725522	.308628601333275	.146548056720409	.452717692036801	.279173621994999	.322639315776049	-.5	1	.323029563687187	.300972015096076	-.0144009623539115	-.154423958375667	.00720048117695574	.0772119791878336	-.0144009623539115	-.154423958375667
1001110	1	-.362757881370655	.790470494725522	.308628601333275	.146548056720409	.452717692036801	.279173621994999	-.5	1	.323029563687187	.300972015096076	.467440931038335	.00765658623719939	-.233720465519168	-.0038282931185997	.467440931038335	.00765658623719939
1001110	1	.633888476621757	-.362757881370655	.790470494725522	.308628601333275	.146548056720409	.452717692036801	-.5	1	.323029563687187	.300972015096076	-.685787445057842	.489498479629446	.342893722528921	-.244749239814723	-.685787445057842	.489498479629446
1001110	1	-.476701233677492	.633888476621757	-.362757881370655	.790470494725522	.308628601333275	.146548056720409	-.5	1	.323029563687187	.300972015096076	.310858912934571	-.663729896466731	-.155429456467285	.331864948233365	.310858912934571	-.663729896466731
1001110	1	.837165986691661	-.476701233677492	.633888476621757	-.362757881370655	.790470494725522	.308628601333275	-.5	1	.323029563687187	.300972015096076	-.799730797364679	.332916461525681	.399865398682339	-.166458230762841	-.799730797364679	.332916461525681
1001110	1	.0146604601567807	.837165986691661	-.476701233677492	.633888476621757	-.362757881370655	.790470494725522	-.5	1	.323029563687187	.300972015096076	.514136423004475	-.777673248773568	-.257068211502237	.388836624386784	.514136423004475	-.777673248773568
1001110	1	.156767221902095	.0146604601567807	.837165986691661	-.476701233677492	.633888476621757	-.362757881370655	-.5	1	.323029563687187	.300972015096076	-.308369103530406	.536193971595586	.154184551765203	-.268096985797793	-.308369103530406	.536193971595586
1001110	1	-.698549983293848	.156767221902095	.0146604601567807	.837165986691661	-.476701233677492	.633888476621757	-.5	1	.323029563687187	.300972015096076	-.166262341785092	-.286311554939295	.083131170892546	.143155777469647	-.166262341785092	-.286311554939295
1001110	1	.271486793328708	-.698549983293848	.156767221902095	.0146604601567807	.837165986691661	-.476701233677492	-.5	1	.323029563687187	.300972015096076	-1.02157954698103	-.144204793193981	.510789773490517	.0721023965969906	-1.02157954698103	-.144204793193981
1001110	1	.286726759885445	.271486793328708	-.698549983293848	.156767221902095	.0146604601567807	.837165986691661	-.5	1	.323029563687187	.300972015096076	-.0515427703584781	-.999521998389924	.025771385179239	.499760999194962	-.0515427703584781	-.999521998389924
1001110	1	1.19168468301251	.286726759885445	.271486793328708	-.698549983293848	.156767221902095	.0146604601567807	-.5	1	.323029563687187	.300972015096076	-.0363028038017412	-.0294852217673672	.0181514019008706	.0147426108836836	-.0363028038017412	-.0294852217673672
1001110	1	.437112618706225	1.19168468301251	.286726759885445	.271486793328708	-.698549983293848	.156767221902095	-.5	1	.323029563687187	.300972015096076	.868655119325322	-.0142452552106304	-.434327559662661	.00712262760531518	.868655119325322	-.0142452552106304
1001110	1	-.272581251021567	.437112618706225	1.19168468301251	.286726759885445	.271486793328708	-.698549983293848	-.5	1	.323029563687187	.300972015096076	.114083055019038	.890712667916433	-.0570415275095191	-.445356333958216	.114083055019038	.890712667916433
1001110	1	1.05092866719385	-.272581251021567	.437112618706225	1.19168468301251	.286726759885445	.271486793328708	-.5	1	.323029563687187	.300972015096076	-.595610814708754	.136140603610149	.297805407354377	-.0680703018050745	-.595610814708754	.136140603610149
1001110	1	.415393369012988	1.05092866719385	-.272581251021567	.437112618706225	1.19168468301251	.286726759885445	-.5	1	.323029563687187	.300972015096076	.72789910350666	-.573553266117643	-.36394955175333	.286776633058821	.72789910350666	-.573553266117643
1001300	1	.758827213229956						-.5	1	.0881355365704385	.0789475564677127
1001300	1	.136082623042151	.758827213229956					-.5	1	.0881355365704385	.0789475564677127	.670691676659518		-.335345838329759		.670691676659518
1001300	1	-.39751998762996	.136082623042151	.758827213229956				-.5	1	.0881355365704385	.0789475564677127	.0479470864717125	.679879656762243	-.0239735432358563	-.339939828381122	.0479470864717125	.679879656762243
1001300	1	-.330573197999346	-.39751998762996	.136082623042151	.758827213229956			-.5	1	.0881355365704385	.0789475564677127	-.485655524200398	.0571350665744384	.242827762100199	-.0285675332872192	-.485655524200398	.0571350665744384
1001300	1	-.0617278857067665	-.330573197999346	-.39751998762996	.136082623042151	.758827213229956		-.5	1	.0881355365704385	.0789475564677127	-.418708734569785	-.476467544097672	.209354367284892	.238233772048836	-.418708734569785	-.476467544097672
1001300	1	.987191755308323	-.0617278857067665	-.330573197999346	-.39751998762996	.136082623042151	.758827213229956	-.5	1	.0881355365704385	.0789475564677127	-.149863422277205	-.409520754467059	.0749317111386025	.20476037723353	-.149863422277205	-.409520754467059
1001300	1	.114363373348915	.987191755308323	-.0617278857067665	-.330573197999346	-.39751998762996	.136082623042151	-.5	1	.0881355365704385	.0789475564677127	.899056218737884	-.140675442174479	-.449528109368942	.0703377210872396	.899056218737884	-.140675442174479
1001300	1	.415393369012896	.114363373348915	.987191755308323	-.0617278857067665	-.330573197999346	-.39751998762996	-.5	1	.0881355365704385	.0789475564677127	.0262278367784762	.90824419884061	-.0131139183892381	-.454122099420305	.0262278367784762	.90824419884061
1001300	1	.000420021042078007	.415393369012896	.114363373348915	.987191755308323	-.0617278857067665	-.330573197999346	-.5	1	.0881355365704385	.0789475564677127	.327257832442457	.0354158168812021	-.163628916221229	-.017707908440601	.327257832442457	.0354158168812021
1001300	1	-.246252312299403	.000420021042078007	.415393369012896	.114363373348915	.987191755308323	-.0617278857067665	-.5	1	.0881355365704385	.0789475564677127	-.0877155155283605	.336445812545183	.0438577577641803	-.168222906272592	-.0877155155283605	.336445812545183
1001300	1	-.300609974621996	-.246252312299403	.000420021042078007	.415393369012896	.114363373348915	.987191755308323	-.5	1	.0881355365704385	.0789475564677127	-.334387848869842	-.0785275354256347	.167193924434921	.0392637677128173	-.334387848869842	-.0785275354256347
1001300	1	-.0787612250056393	-.300609974621996	-.246252312299403	.000420021042078007	.415393369012896	.114363373348915	-.5	1	.0881355365704385	.0789475564677127	-.388745511192434	-.325199868767116	.194372755596217	.162599934383558	-.388745511192434	-.325199868767116
1001300	2	.442376858698397	-.0787612250056393	-.300609974621996	-.246252312299403	.000420021042078007	.415393369012896	1	0	.0881355365704385	.0789475564677127	-.166896761576078	-.379557531089708	-.166896761576078	-.379557531089708	0	0
1001300	2	.156767221902095	.442376858698397	-.0787612250056393	-.300609974621996	-.246252312299403	.000420021042078007	1	0	.0881355365704385	.0789475564677127	.354241322127958	-.157708781473352	.354241322127958	-.157708781473352	0	0
1001300	2	.349373569023335	.156767221902095	.442376858698397	-.0787612250056393	-.300609974621996	-.246252312299403	1	0	.0881355365704385	.0789475564677127	.068631685331656	.363429302230684	.068631685331656	.363429302230684	0	0
1001300	2	.222268770658527	.349373569023335	.156767221902095	.442376858698397	-.0787612250056393	-.300609974621996	1	0	.0881355365704385	.0789475564677127	.261238032452896	.0778196654343819	.261238032452896	.0778196654343819	0	0
1001300	2	.355807679028744	.222268770658527	.349373569023335	.156767221902095	.442376858698397	-.0787612250056393	1	0	.0881355365704385	.0789475564677127	.134133234088088	.270426012555622	.134133234088088	.270426012555622	0	0
1001300	2	-.0143032357785359	.355807679028744	.222268770658527	.349373569023335	.156767221902095	.442376858698397	1	0	.0881355365704385	.0789475564677127	.267672142458306	.143321214190814	.267672142458306	.143321214190814	0	0
1001300	2	.656837674692726	-.0143032357785359	.355807679028744	.222268770658527	.349373569023335	.156767221902095	1	0	.0881355365704385	.0789475564677127	-.102438772348974	.276860122561032	-.102438772348974	.276860122561032	0	0
1001300	2	.368396806336765	.656837674692726	-.0143032357785359	.355807679028744	.222268770658527	.349373569023335	1	0	.0881355365704385	.0789475564677127	.568702138122287	-.0932507922462485	.568702138122287	-.0932507922462485	0	0
1001300	2	-.0143032357785359	.368396806336765	.656837674692726	-.0143032357785359	.355807679028744	.222268770658527	1	0	.0881355365704385	.0789475564677127	.280261269766326	.577890118225013	.280261269766326	.577890118225013	0	0
1001300	2	-.476701233677492	-.0143032357785359	.368396806336765	.656837674692726	-.0143032357785359	.355807679028744	1	0	.0881355365704385	.0789475564677127	-.102438772348974	.289449249869052	-.102438772348974	.289449249869052	0	0
1001300	2	-.246252312299218	-.476701233677492	-.0143032357785359	.368396806336765	.656837674692726	-.0143032357785359	1	0	.0881355365704385	.0789475564677127	-.56483677024793	-.0932507922462485	-.56483677024793	-.0932507922462485	0	0
1001300	2	-.0453374695185046	-.246252312299218	-.476701233677492	-.0143032357785359	.368396806336765	.656837674692726	1	0	.0881355365704385	.0789475564677127	-.334387848869657	-.555648790145205	-.334387848869657	-.555648790145205	0	0
1001300	2	.156767221902095	-.0453374695185046	-.246252312299218	-.476701233677492	-.0143032357785359	.368396806336765	1	0	.0881355365704385	.0789475564677127	-.133473006088943	-.325199868766931	-.133473006088943	-.325199868766931	0	0
1001300	2	-.0143032357785359	.156767221902095	-.0453374695185046	-.246252312299218	-.476701233677492	-.0143032357785359	1	0	.0881355365704385	.0789475564677127	.068631685331656	-.124285025986217	.068631685331656	-.124285025986217	0	0
1001300	3	.0547776833647632	-.0143032357785359	.156767221902095	-.0453374695185046	-.246252312299218	-.476701233677492	-.5	-1	.0881355365704385	.0789475564677127	-.102438772348974	.0778196654343819	.0512193861744872	-.0389098327171909	.102438772348974	-.0778196654343819
1001300	3	-.0964899919658859	.0547776833647632	-.0143032357785359	.156767221902095	-.0453374695185046	-.246252312299218	-.5	-1	.0881355365704385	.0789475564677127	-.0333578532056754	-.0932507922462485	.0166789266028377	.0466253961231243	.0333578532056754	.0932507922462485
1001300	3	.0146604601567807	-.0964899919658859	.0547776833647632	-.0143032357785359	.156767221902095	-.0453374695185046	-.5	-1	.0881355365704385	.0789475564677127	-.184625528536324	-.0241698731029495	.0923127642681622	.0120849365514748	.184625528536324	.0241698731029495
1001300	3	-.175671238013511	.0146604601567807	-.0964899919658859	.0547776833647632	-.0143032357785359	.156767221902095	-.5	-1	.0881355365704385	.0789475564677127	-.0734750764136578	-.175437548433599	.0367375382068289	.0877187742167993	.0734750764136578	.175437548433599
1001300	3	.398360029714208	-.175671238013511	.0146604601567807	-.0964899919658859	.0547776833647632	-.0143032357785359	-.5	-1	.0881355365704385	.0789475564677127	-.263806774583949	-.0642870963109319	.131903387291975	.032143548155466	.263806774583949	.0642870963109319
1001300	3	-.272581251021567	.398360029714208	-.175671238013511	.0146604601567807	-.0964899919658859	.0547776833647632	-.5	-1	.0881355365704385	.0789475564677127	.31022449314377	-.254618794481223	-.155112246571885	.127309397240612	-.31022449314377	.254618794481223
1001300	3	-.061727885706674	-.272581251021567	.398360029714208	-.175671238013511	.0146604601567807	-.0964899919658859	-.5	-1	.0881355365704385	.0789475564677127	-.360716787592006	.319412473246495	.180358393796003	-.159706236623248	.360716787592006	-.319412473246495
1001300	3	.660019333478915	-.061727885706674	-.272581251021567	.398360029714208	-.175671238013511	.0146604601567807	-.5	-1	.0881355365704385	.0789475564677127	-.149863422277113	-.35152880748928	.0749317111385563	.17576440374464	.149863422277113	.35152880748928
1001300	3	.156767221902095	.660019333478915	-.061727885706674	-.272581251021567	.398360029714208	-.175671238013511	-.5	-1	.0881355365704385	.0789475564677127	.571883796908476	-.140675442174387	-.285941898454238	.0703377210871933	-.571883796908476	.140675442174387
1001300	3	.186056598004082	.156767221902095	.660019333478915	-.061727885706674	-.272581251021567	.398360029714208	-.5	-1	.0881355365704385	.0789475564677127	.068631685331656	.581071777011202	-.034315842665828	-.290535888505601	-.068631685331656	-.581071777011202
1001300	3	-.221428728574186	.186056598004082	.156767221902095	.660019333478915	-.061727885706674	-.272581251021567	-.5	-1	.0881355365704385	.0789475564677127	.0979210614336436	.0778196654343819	-.0489605307168218	-.0389098327171909	-.0979210614336436	-.0778196654343819
1001300	3	.0673668106727837	-.221428728574186	.186056598004082	.156767221902095	.660019333478915	-.061727885706674	-.5	-1	.0881355365704385	.0789475564677127	-.309564265144624	.107109041536369	.154782132572312	-.0535545207681847	.309564265144624	-.107109041536369
1001300	3	.0796012670897953	.0673668106727837	-.221428728574186	.186056598004082	.156767221902095	.660019333478915	-.5	-1	.0881355365704385	.0789475564677127	-.0207687258976549	-.300376285041899	.0103843629488274	.150188142520949	.0207687258976549	.300376285041899
1001300	3	-.476701233677492	.0796012670897953	.0673668106727837	-.221428728574186	.186056598004082	.156767221902095	-.5	-1	.0881355365704385	.0789475564677127	-.00853426948064322	-.011580745794929	.00426713474032161	.0057903728974645	.00853426948064322	.011580745794929
1001300	3	-.246252312299218	-.476701233677492	.0796012670897953	.0673668106727837	-.221428728574186	.186056598004082	-.5	-1	.0881355365704385	.0789475564677127	-.56483677024793	.000653710622082637	.282418385123965	-.000326855311041319	.56483677024793	-.000653710622082637
1001300	3	-.330573197999254	-.246252312299218	-.476701233677492	.0796012670897953	.0673668106727837	-.221428728574186	-.5	-1	.0881355365704385	.0789475564677127	-.334387848869657	-.555648790145205	.167193924434828	.277824395072602	.334387848869657	.555648790145205
1001300	3	.965778535386957	-.330573197999254	-.246252312299218	-.476701233677492	.0796012670897953	.0673668106727837	-.5	-1	.0881355365704385	.0789475564677127	-.418708734569692	-.325199868766931	.209354367284846	.162599934383465	.418708734569692	.325199868766931
1001300	3	.230868942420444	.965778535386957	-.330573197999254	-.246252312299218	-.476701233677492	.0796012670897953	-.5	-1	.0881355365704385	.0789475564677127	.877642998816518	-.409520754466967	-.438821499408259	.204760377233483	-.877642998816518	.409520754466967
1001300	3	.415393369012988	.230868942420444	.965778535386957	-.330573197999254	-.246252312299218	-.476701233677492	-.5	-1	.0881355365704385	.0789475564677127	.142733405850006	.886830978919244	-.0713667029250029	-.443415489459622	-.142733405850006	-.886830978919244
1001300	3	.0418127062003955	.415393369012988	.230868942420444	.965778535386957	-.330573197999254	-.246252312299218	-.5	-1	.0881355365704385	.0789475564677127	.32725783244255	.151921385952732	-.163628916221275	-.0759606929763659	-.32725783244255	-.151921385952732
1001300	3	.404112358603299	.0418127062003955	.415393369012988	.230868942420444	.965778535386957	-.330573197999254	-.5	-1	.0881355365704385	.0789475564677127	-.046322830370043	.336445812545276	.0231614151850215	-.168222906272638	.046322830370043	-.336445812545276
1001300	3	.606084136638958	.404112358603299	.0418127062003955	.415393369012988	.230868942420444	.965778535386957	-.5	-1	.0881355365704385	.0789475564677127	.315976822032861	-.0371348502673172	-.15798841101643	.0185674251336586	-.315976822032861	.0371348502673172
1001300	1	-.435308548519267	.606084136638958	.404112358603299	.0418127062003955	.415393369012988	.230868942420444	-.5	1	.0881355365704385	.0789475564677127	.51794860006852	.325164802135587	-.25897430003426	-.162582401067793	.51794860006852	.325164802135587
1001300	1	-.435308548519267	-.435308548519267	.606084136638958	.404112358603299	.0418127062003955	.415393369012988	-.5	1	.0881355365704385	.0789475564677127	-.523444085089706	.527136580171245	.261722042544853	-.263568290085623	-.523444085089706	.527136580171245
1001300	1	-.397519987629867	-.435308548519267	-.435308548519267	.606084136638958	.404112358603299	.0418127062003955	-.5	1	.0881355365704385	.0789475564677127	-.523444085089706	-.51425610498698	.261722042544853	.25712805249349	-.523444085089706	-.51425610498698
1001300	1	.556722521809458	-.397519987629867	-.435308548519267	-.435308548519267	.606084136638958	.404112358603299	-.5	1	.0881355365704385	.0789475564677127	-.485655524200306	-.51425610498698	.242827762100153	.25712805249349	-.485655524200306	-.51425610498698
1001300	1	.531898938084426	.556722521809458	-.397519987629867	-.435308548519267	-.435308548519267	.606084136638958	-.5	1	.0881355365704385	.0789475564677127	.468586985239019	-.47646754409758	-.23429349261951	.23823377204879	.468586985239019	-.47646754409758
1001500	1	.898047112332508						-.5	1	.281233314138261	.26659481928889
1001500	1	.404112358603207	.898047112332508					-.5	1	.281233314138261	.26659481928889	.616813798194247		-.308406899097123		.616813798194247
1001500	1	-.114973397659992	.404112358603207	.898047112332508				-.5	1	.281233314138261	.26659481928889	.122879044464946	.631452293043618	-.0614395222324729	-.315726146521809	.122879044464946	.631452293043618
1001500	1	.86175525992702	-.114973397659992	.404112358603207	.898047112332508			-.5	1	.281233314138261	.26659481928889	-.396206711798253	.137517539314317	.198103355899126	-.0687587696571587	-.396206711798253	.137517539314317
1001500	1	1.07839321490073	.86175525992702	-.114973397659992	.404112358603207	.898047112332508		-.5	1	.281233314138261	.26659481928889	.580521945788759	-.381568216948881	-.29026097289438	.190784108474441	.580521945788759	-.381568216948881
1001500	1	-.114973397659992	1.07839321490073	.86175525992702	-.114973397659992	.404112358603207	.898047112332508	-.5	1	.281233314138261	.26659481928889	.797159900762474	.595160440638131	-.398579950381237	-.297580220319065	.797159900762474	.595160440638131
1001500	1	.973547874641777	-.114973397659992	1.07839321490073	.86175525992702	-.114973397659992	.404112358603207	-.5	1	.281233314138261	.26659481928889	-.396206711798253	.811798395611845	.198103355899126	-.405899197805923	-.396206711798253	.811798395611845
1001500	1	.678634803787477	.973547874641777	-.114973397659992	1.07839321490073	.86175525992702	-.114973397659992	-.5	1	.281233314138261	.26659481928889	.692314560503515	-.381568216948881	-.346157280251758	.190784108474441	.692314560503515	-.381568216948881
1001500	1	.568621745109073	.678634803787477	.973547874641777	-.114973397659992	1.07839321490073	.86175525992702	-.5	1	.281233314138261	.26659481928889	.397401489649216	.706953055352887	-.198700744824608	-.353476527676444	.397401489649216	.706953055352887
1001500	1	.0146604601566047	.568621745109073	.678634803787477	.973547874641777	-.114973397659992	1.07839321490073	-.5	1	.281233314138261	.26659481928889	.287388430970812	.412039984498588	-.143694215485406	-.206019992249294	.287388430970812	.412039984498588
1001500	1	.374557115041398	.0146604601566047	.568621745109073	.678634803787477	.973547874641777	-.114973397659992	-.5	1	.281233314138261	.26659481928889	-.266572853981656	.302026925820184	.133286426990828	-.151013462910092	-.266572853981656	.302026925820184
1001500	1	.247574635923112	.374557115041398	.0146604601566047	.568621745109073	.678634803787477	.973547874641777	-.5	1	.281233314138261	.26659481928889	.0933238009031373	-.251934359132285	-.0466619004515687	.125967179566142	.0933238009031373	-.251934359132285
1001500	1	.176511280097667	.247574635923112	.374557115041398	.0146604601566047	.568621745109073	.678634803787477	-.5	1	.281233314138261	.26659481928889	-.033658678215149	.107962295752509	.0168293391075745	-.0539811478762544	-.033658678215149	.107962295752509
1001500	1	.28672675988526	.176511280097667	.247574635923112	.374557115041398	.0146604601566047	.568621745109073	-.5	1	.281233314138261	.26659481928889	-.104722034040594	-.0190201833657774	.0523610170202972	.00951009168288869	-.104722034040594	-.0190201833657774
1001500	1	-.175671238013696	.28672675988526	.176511280097667	.247574635923112	.374557115041398	.0146604601566047	-.5	1	.281233314138261	.26659481928889	.00549344574699928	-.0900835391912228	-.00274672287349964	.0450417695956114	.00549344574699928	-.0900835391912228
1001500	1	-.0787612250056393	-.175671238013696	.28672675988526	.176511280097667	.247574635923112	.374557115041398	-.5	1	.281233314138261	.26659481928889	-.456904552151957	.0201319405963709	.228452276075978	-.0100659702981854	-.456904552151957	.0201319405963709
1001500	2	-.0453374695186896	-.0787612250056393	-.175671238013696	.28672675988526	.176511280097667	.247574635923112	1	0	.281233314138261	.26659481928889	-.3599945391439	-.442266057302585	-.3599945391439	-.442266057302585	0	0
1001500	2	.0284487446422291	-.0453374695186896	-.0787612250056393	-.175671238013696	.28672675988526	.176511280097667	1	0	.281233314138261	.26659481928889	-.326570783656951	-.345356044294529	-.326570783656951	-.345356044294529	0	0
1001500	2	-.522458724238352	.0284487446422291	-.0453374695186896	-.0787612250056393	-.175671238013696	.28672675988526	1	0	.281233314138261	.26659481928889	-.252784569496032	-.311932288807579	-.252784569496032	-.311932288807579	0	0
1001500	2	-.154481938943758	-.522458724238352	.0284487446422291	-.0453374695186896	-.0787612250056393	-.175671238013696	1	0	.281233314138261	.26659481928889	-.803692038376613	-.23814607464666	-.803692038376613	-.23814607464666	0	0
1001500	3	1.24757463592328	-.154481938943758	-.522458724238352	.0284487446422291	-.0453374695186896	-.0787612250056393	-.5	-1	.281233314138261	.26659481928889	-.435715253082019	-.789053543527242	.217857626541009	.394526771763621	.435715253082019	.789053543527242
1001500	3	.0673668106727837	1.24757463592328	-.154481938943758	-.522458724238352	.0284487446422291	-.0453374695186896	-.5	-1	.281233314138261	.26659481928889	.966341321785023	-.421076758232647	-.483170660892511	.210538379116324	-.966341321785023	.421076758232647
1001500	3	.690616101070684	.0673668106727837	1.24757463592328	-.154481938943758	-.522458724238352	.0284487446422291	-.5	-1	.281233314138261	.26659481928889	-.213866503465477	.980979816634394	.106933251732739	-.490489908317197	.213866503465477	-.980979816634394
1001500	3	.0673668106727837	.690616101070684	.0673668106727837	1.24757463592328	-.154481938943758	-.522458724238352	-.5	-1	.281233314138261	.26659481928889	.409382786932423	-.199228008616106	-.204691393466212	.0996140043080529	-.409382786932423	.199228008616106
1001500	3	.666313566576603	.0673668106727837	.690616101070684	.0673668106727837	1.24757463592328	-.154481938943758	-.5	-1	.281233314138261	.26659481928889	-.213866503465477	.424021281781795	.106933251732739	-.212010640890897	.213866503465477	-.424021281781795
1001500	3	.213494846351022	.666313566576603	.0673668106727837	.690616101070684	.0673668106727837	1.24757463592328	-.5	-1	.281233314138261	.26659481928889	.385080252438342	-.199228008616106	-.192540126219171	.0996140043080529	-.385080252438342	.199228008616106
1001500	3	.12535875765047	.213494846351022	.666313566576603	.0673668106727837	.690616101070684	.0673668106727837	-.5	-1	.281233314138261	.26659481928889	-.0677384677872394	.399718747287714	.0338692338936197	-.199859373643857	.0677384677872394	-.399718747287714
1001500	3	.166751442808696	.12535875765047	.213494846351022	.666313566576603	.0673668106727837	.690616101070684	-.5	-1	.281233314138261	.26659481928889	-.155874556487791	-.0530999729378678	.0779372782438953	.0265499864689339	.155874556487791	.0530999729378678
1001500	3	-.272581251021567	.166751442808696	.12535875765047	.213494846351022	.666313566576603	.0673668106727837	-.5	-1	.281233314138261	.26659481928889	-.114481871329566	-.141236061638419	.0572409356647828	.0706180308192095	.114481871329566	.141236061638419
1001500	3	-.061727885706674	-.272581251021567	.166751442808696	.12535875765047	.213494846351022	.666313566576603	-.5	-1	.281233314138261	.26659481928889	-.553814565159828	-.099843376480194	.276907282579914	.049921688240097	.553814565159828	.099843376480194
1001500	1	.415393369012988	-.061727885706674	-.272581251021567	.166751442808696	.12535875765047	.213494846351022	-.5	1	.281233314138261	.26659481928889	-.342961199844935	-.539176070310457	.171480599922468	.269588035155228	-.342961199844935	-.539176070310457
1001500	1	-.134278552855286	.415393369012988	-.061727885706674	-.272581251021567	.166751442808696	.12535875765047	-.5	1	.281233314138261	.26659481928889	.134160054874727	-.328322704995563	-.0670800274373637	.164161352497782	.134160054874727	-.328322704995563
1001500	1	.176511280097852	-.134278552855286	.415393369012988	-.061727885706674	-.272581251021567	.166751442808696	-.5	1	.281233314138261	.26659481928889	-.415511866993547	.148798549724099	.207755933496773	-.0743992748620495	-.415511866993547	.148798549724099
1001500	1	.477541275761833	.176511280097852	-.134278552855286	.415393369012988	-.061727885706674	-.272581251021567	-.5	1	.281233314138261	.26659481928889	-.104722034040409	-.400873372144175	.0523610170202047	.200436686072088	-.104722034040409	-.400873372144175
1001500	1	.374557115041583	.477541275761833	.176511280097852	-.134278552855286	.415393369012988	-.061727885706674	-.5	1	.281233314138261	.26659481928889	.196307961623572	-.0900835391910378	-.0981539808117859	.0450417695955189	.196307961623572	-.0900835391910378
1001500	1	.176511280097852	.374557115041583	.477541275761833	.176511280097852	-.134278552855286	.415393369012988	-.5	1	.281233314138261	.26659481928889	.0933238009033223	.210946456472943	-.0466619004516611	-.105473228236472	.0933238009033223	.210946456472943
1001500	1	.690616101070684	.176511280097852	.374557115041583	.477541275761833	.176511280097852	-.134278552855286	-.5	1	.281233314138261	.26659481928889	-.104722034040409	.107962295752694	.0523610170202047	-.0539811478763469	-.104722034040409	.107962295752694
1001500	1	-.362757881370655	.690616101070684	.176511280097852	.374557115041583	.477541275761833	.176511280097852	-.5	1	.281233314138261	.26659481928889	.409382786932423	-.0900835391910378	-.204691393466212	.0450417695955189	.409382786932423	-.0900835391910378
1001500	1	.496426619922207	-.362757881370655	.690616101070684	.176511280097852	.374557115041583	.477541275761833	-.5	1	.281233314138261	.26659481928889	-.643991195508916	.424021281781795	.321995597754458	-.212010640890897	-.643991195508916	.424021281781795
1001500	1	.156767221902095	.496426619922207	-.362757881370655	.690616101070684	.176511280097852	.374557115041583	-.5	1	.281233314138261	.26659481928889	.215193305783946	-.629352700659545	-.107596652891973	.314676350329772	.215193305783946	-.629352700659545
1001500	1	.271486793328708	.156767221902095	.496426619922207	-.362757881370655	.690616101070684	.176511280097852	-.5	1	.281233314138261	.26659481928889	-.124466092236167	.229831800633317	.0622330461180833	-.114915900316659	-.124466092236167	.229831800633317
1001500	1	.374557115041583	.271486793328708	.156767221902095	.496426619922207	-.362757881370655	.690616101070684	-.5	1	.281233314138261	.26659481928889	-.00974652080955263	-.109827597386795	.00487326040477631	.0549137986933975	-.00974652080955263	-.109827597386795
1001500	1	.0547776833647632	.374557115041583	.271486793328708	.156767221902095	.496426619922207	-.362757881370655	-.5	1	.281233314138261	.26659481928889	.0933238009033223	.00489197403981895	-.0466619004516611	-.00244598701990947	.0933238009033223	.00489197403981895
1001500	1	.910688592661237	.0547776833647632	.374557115041583	.271486793328708	.156767221902095	.496426619922207	-.5	1	.281233314138261	.26659481928889	-.226455630773498	.107962295752694	.113227815386749	-.0539811478763469	-.226455630773498	.107962295752694
1001500	1	.186056598004082	.910688592661237	.0547776833647632	.374557115041583	.271486793328708	.156767221902095	-.5	1	.281233314138261	.26659481928889	.629455278522976	-.211817135924126	-.314727639261488	.105908567962063	.629455278522976	-.211817135924126
1001600	1	.166751442808591						-.5	1	.187025692752225	.190322386760575
1001600	1	.409789491494897	.166751442808591					-.5	1	.187025692752225	.190322386760575	-.0202742499436339		.0101371249718169		-.0202742499436339
1001600	1	.255692526145384	.409789491494897	.166751442808591				-.5	1	.187025692752225	.190322386760575	.222763798742672	-.023570943951984	-.111381899371336	.011785471975992	.222763798742672	-.023570943951984
1001600	1	-.300609974621903	.255692526145384	.409789491494897	.166751442808591			-.5	1	.187025692752225	.190322386760575	.0686668333931587	.219467104734322	-.0343334166965794	-.109733552367161	.0686668333931587	.219467104734322
1001600	1	.315690455820669	-.300609974621903	.255692526145384	.409789491494897	.166751442808591		-.5	1	.187025692752225	.190322386760575	-.487635667374129	.0653701393848086	.243817833687064	-.0326850696924043	-.487635667374129	.0653701393848086
1001600	1	-.197947632724755	.315690455820669	-.300609974621903	.255692526145384	.409789491494897	.166751442808591	-.5	1	.187025692752225	.190322386760575	.128664763068444	-.490932361382479	-.0643323815342221	.245466180691239	.128664763068444	-.490932361382479
1001600	2	.255692526145384	-.197947632724755	.315690455820669	-.300609974621903	.255692526145384	.409789491494897	1	0	.187025692752225	.190322386760575	-.384973325476981	.125368069060094	-.384973325476981	.125368069060094	0	0
1001600	2	-.300609974621903	.255692526145384	-.197947632724755	.315690455820669	-.300609974621903	.255692526145384	1	0	.187025692752225	.190322386760575	.0686668333931587	-.388270019485331	.0686668333931587	-.388270019485331	0	0
1001600	2	-.52245872423826	-.300609974621903	.255692526145384	-.197947632724755	.315690455820669	-.300609974621903	1	0	.187025692752225	.190322386760575	-.487635667374129	.0653701393848086	-.487635667374129	.0653701393848086	0	0
1001600	2	.482340158643509	-.52245872423826	-.300609974621903	.255692526145384	-.197947632724755	.315690455820669	1	0	.187025692752225	.190322386760575	-.709484416990485	-.490932361382479	-.709484416990485	-.490932361382479	0	0
1001600	2	.0146604601566882	.482340158643509	-.52245872423826	-.300609974621903	.255692526145384	-.197947632724755	1	0	.187025692752225	.190322386760575	.295314465891284	-.712781110998835	.295314465891284	-.712781110998835	0	0
1001600	2	.487086593667971	.0146604601566882	.482340158643509	-.52245872423826	-.300609974621903	.255692526145384	1	0	.187025692752225	.190322386760575	-.172365232595537	.292017771882934	-.172365232595537	.292017771882934	0	0
1001600	2	.496426619922022	.487086593667971	.0146604601566882	.482340158643509	-.52245872423826	-.300609974621903	1	0	.187025692752225	.190322386760575	.300060900915746	-.175661926603887	.300060900915746	-.175661926603887	0	0
1001600	2	.672517878977703	.496426619922022	.487086593667971	.0146604601566882	.482340158643509	-.52245872423826	1	0	.187025692752225	.190322386760575	.309400927169796	.296764206907395	.309400927169796	.296764206907395	0	0
1001600	2	1.01605915534916	.672517878977703	.496426619922022	.487086593667971	.0146604601566882	.482340158643509	1	0	.187025692752225	.190322386760575	.485492186225478	.306104233161446	.485492186225478	.306104233161446	0	0
1001600	2	.751185470935997	1.01605915534916	.672517878977703	.496426619922022	.487086593667971	.0146604601566882	1	0	.187025692752225	.190322386760575	.829033462596935	.482195492217128	.829033462596935	.482195492217128	0	0
1001600	2	.956268057196729	.751185470935997	1.01605915534916	.672517878977703	.496426619922022	.487086593667971	1	0	.187025692752225	.190322386760575	.564159778183771	.825736768588585	.564159778183771	.825736768588585	0	0
1001600	2	.355807679028559	.956268057196729	.751185470935997	1.01605915534916	.672517878977703	.496426619922022	1	0	.187025692752225	.190322386760575	.769242364444503	.560863084175421	.769242364444503	.560863084175421	0	0
1001600	2	.103082362939133	.355807679028559	.956268057196729	.751185470935997	1.01605915534916	.672517878977703	1	0	.187025692752225	.190322386760575	.168781986276334	.765945670436153	.168781986276334	.765945670436153	0	0
1001600	2	.830794804235536	.103082362939133	.355807679028559	.956268057196729	.751185470935997	1.01605915534916	1	0	.187025692752225	.190322386760575	-.0839433298130921	.165485292267984	-.0839433298130921	.165485292267984	0	0
1001600	2	-.435308548519452	.830794804235536	.103082362939133	.355807679028559	.956268057196729	.751185470935997	1	0	.187025692752225	.190322386760575	.643769111483311	-.0872400238214422	.643769111483311	-.0872400238214422	0	0
1001600	3	1.00474139482463	-.435308548519452	.830794804235536	.103082362939133	.355807679028559	.956268057196729	-.5	-1	.187025692752225	.190322386760575	-.622334241271677	.640472417474961	.311167120635839	-.32023620873748	.622334241271677	-.640472417474961
1001600	3	-.435308548519267	1.00474139482463	-.435308548519452	.830794804235536	.103082362939133	.355807679028559	-.5	-1	.187025692752225	.190322386760575	.817715702072403	-.625630935280027	-.408857851036201	.312815467640014	-.817715702072403	.625630935280027
1001600	3	-.0787612250054543	-.435308548519267	1.00474139482463	-.435308548519452	.830794804235536	.103082362939133	-.5	-1	.187025692752225	.190322386760575	-.622334241271492	.814419008064053	.311167120635746	-.407209504032026	.622334241271492	-.814419008064053
1001600	3	-.522458724238167	-.0787612250054543	-.435308548519267	1.00474139482463	-.435308548519452	.830794804235536	-.5	-1	.187025692752225	.190322386760575	-.26578691775768	-.625630935279842	.13289345887884	.312815467639921	.26578691775768	.625630935279842
1001600	3	.93659853040376	-.522458724238167	-.0787612250054543	-.435308548519267	1.00474139482463	-.435308548519452	-.5	-1	.187025692752225	.190322386760575	-.709484416990392	-.26908361176603	.354742208495196	.134541805883015	.709484416990392	.26908361176603
1001600	3	.496426619922207	.93659853040376	-.522458724238167	-.0787612250054543	-.435308548519267	1.00474139482463	-.5	-1	.187025692752225	.190322386760575	.749572837651534	-.712781110998743	-.374786418825767	.356390555499371	-.749572837651534	.712781110998743
1001600	3	-.397519987629867	.496426619922207	.93659853040376	-.522458724238167	-.0787612250054543	-.435308548519267	-.5	-1	.187025692752225	.190322386760575	.309400927169981	.746276143643184	-.154700463584991	-.373138071821592	-.309400927169981	-.746276143643184
1001600	3	-.175671238013511	-.397519987629867	.496426619922207	.93659853040376	-.522458724238167	-.0787612250054543	-.5	-1	.187025692752225	.190322386760575	-.584545680382092	.306104233161631	.292272840191046	-.153052116580816	.584545680382092	-.306104233161631
1001600	3	-.134278552855286	-.175671238013511	-.397519987629867	.496426619922207	.93659853040376	-.522458724238167	-.5	-1	.187025692752225	.190322386760575	-.362696930765736	-.587842374390443	.181348465382868	.293921187195221	.362696930765736	.587842374390443
1001600	3	-.175671238013511	-.134278552855286	-.175671238013511	-.397519987629867	.496426619922207	.93659853040376	-.5	-1	.187025692752225	.190322386760575	-.321304245607511	-.365993624774086	.160652122803756	.182996812387043	.321304245607511	.365993624774086
1001600	3	.598845727715039	-.175671238013511	-.134278552855286	-.175671238013511	-.397519987629867	.496426619922207	-.5	-1	.187025692752225	.190322386760575	-.362696930765736	-.324600939615861	.181348465382868	.162300469807931	.362696930765736	.324600939615861
1001600	3	.462818018941127	.598845727715039	-.175671238013511	-.134278552855286	-.175671238013511	-.397519987629867	-.5	-1	.187025692752225	.190322386760575	.411820034962814	-.365993624774086	-.205910017481407	.182996812387043	-.411820034962814	.365993624774086
1001600	3	.222268770658527	.462818018941127	.598845727715039	-.175671238013511	-.134278552855286	-.175671238013511	-.5	-1	.187025692752225	.190322386760575	.275792326188901	.408523340954463	-.137896163094451	-.204261670477232	-.275792326188901	-.408523340954463
1001600	3	.362147857059763	.222268770658527	.462818018941127	.598845727715039	-.175671238013511	-.134278552855286	-.5	-1	.187025692752225	.190322386760575	.0352430779063015	.272495632180551	-.0176215389531508	-.136247816090276	-.0352430779063015	-.272495632180551
1001600	3	.496426619922207	.362147857059763	.222268770658527	.462818018941127	.598845727715039	-.175671238013511	-.5	-1	.187025692752225	.190322386760575	.175122164307538	.0319463838979514	-.087561082153769	-.0159731919489757	-.175122164307538	-.0319463838979514
1001600	3	-.197947632724663	.496426619922207	.362147857059763	.222268770658527	.462818018941127	.598845727715039	-.5	-1	.187025692752225	.190322386760575	.309400927169981	.171825470299188	-.154700463584991	-.085912735149594	-.309400927169981	-.171825470299188
1001600	3	.380631262753777	-.197947632724663	.496426619922207	.362147857059763	.222268770658527	.462818018941127	-.5	-1	.187025692752225	.190322386760575	-.384973325476888	.306104233161631	.192486662738444	-.153052116580816	.384973325476888	-.306104233161631
1001600	3	-.0453374695185046	.380631262753777	-.197947632724663	.496426619922207	.362147857059763	.222268770658527	-.5	-1	.187025692752225	.190322386760575	.193605570001551	-.388270019485238	-.0968027850007756	.194135009742619	-.193605570001551	.388270019485238
1001600	3	-.435308548519267	-.0453374695185046	.380631262753777	-.197947632724663	.496426619922207	.362147857059763	-.5	-1	.187025692752225	.190322386760575	-.23236316227073	.190308875993201	.116181581135365	-.0951544379966005	.23236316227073	-.190308875993201
1001600	3	-.061727885706674	-.435308548519267	-.0453374695185046	.380631262753777	-.197947632724663	.496426619922207	-.5	-1	.187025692752225	.190322386760575	-.622334241271492	-.23565985627908	.311167120635746	.11782992813954	.622334241271492	.23565985627908
1001600	3	-.221428728574186	-.061727885706674	-.435308548519267	-.0453374695185046	.380631262753777	-.197947632724663	-.5	-1	.187025692752225	.190322386760575	-.248753578458899	-.625630935279842	.12437678922945	.312815467639921	.248753578458899	.625630935279842
1001600	3	-.330573197999254	-.221428728574186	-.061727885706674	-.435308548519267	-.0453374695185046	.380631262753777	-.5	-1	.187025692752225	.190322386760575	-.408454421326411	-.252050272467249	.204227210663206	.126025136233625	.408454421326411	.252050272467249
1001600	3	.0796012670897953	-.330573197999254	-.221428728574186	-.061727885706674	-.435308548519267	-.0453374695185046	-.5	-1	.187025692752225	.190322386760575	-.517598890751479	-.411751115334761	.25879944537574	.205875557667381	.517598890751479	.411751115334761
1001600	3	.166751442808696	.0796012670897953	-.330573197999254	-.221428728574186	-.061727885706674	-.435308548519267	-.5	-1	.187025692752225	.190322386760575	-.10742442566243	-.520895584759829	.053712212831215	.260447792379915	.10742442566243	.520895584759829
1001600	3	.386621626442964	.166751442808696	.0796012670897953	-.330573197999254	-.221428728574186	-.061727885706674	-.5	-1	.187025692752225	.190322386760575	-.0202742499435298	-.11072111967078	.0101371249717649	.0553605598353901	.0202742499435298	.11072111967078
1001600	3	-.0964899919658859	.386621626442964	.166751442808696	.0796012670897953	-.330573197999254	-.221428728574186	-.5	-1	.187025692752225	.190322386760575	.199595933690739	-.02357094395188	-.0997979668453693	.01178547197594	-.199595933690739	.02357094395188
1001600	3	-.300609974621811	-.0964899919658859	.386621626442964	.166751442808696	.0796012670897953	-.330573197999254	-.5	-1	.187025692752225	.190322386760575	-.283515684718111	.196299239682388	.141757842359056	-.0981496198411942	.283515684718111	-.196299239682388
1001600	3	-.0143032357785359	-.300609974621811	-.0964899919658859	.386621626442964	.166751442808696	.0796012670897953	-.5	-1	.187025692752225	.190322386760575	-.487635667374036	-.286812378726461	.243817833687018	.143406189363231	.487635667374036	.286812378726461
1001600	3	-.0787612250054543	-.0143032357785359	-.300609974621811	-.0964899919658859	.386621626442964	.166751442808696	-.5	-1	.187025692752225	.190322386760575	-.201328928530761	-.490932361382386	.100664464265381	.245466180691193	.201328928530761	.490932361382386
1001600	1	.398360029714208	-.0787612250054543	-.0143032357785359	-.300609974621811	-.0964899919658859	.386621626442964	-.5	1	.187025692752225	.190322386760575	-.26578691775768	-.204625622539111	.13289345887884	.102312811269556	-.26578691775768	-.204625622539111
1001600	1	-.300609974621811	.398360029714208	-.0787612250054543	-.0143032357785359	-.300609974621811	-.0964899919658859	-.5	1	.187025692752225	.190322386760575	.211334336961983	-.26908361176603	-.105667168480991	.134541805883015	.211334336961983	-.26908361176603
1001600	1	-.435308548519267	-.300609974621811	.398360029714208	-.0787612250054543	-.0143032357785359	-.300609974621811	-.5	1	.187025692752225	.190322386760575	-.487635667374036	.208037642953633	.243817833687018	-.104018821476816	-.487635667374036	.208037642953633
1001600	1	.176511280097852	-.435308548519267	-.300609974621811	.398360029714208	-.0787612250054543	-.0143032357785359	-.5	1	.187025692752225	.190322386760575	-.622334241271492	-.490932361382386	.311167120635746	.245466180691193	-.622334241271492	-.490932361382386
1001600	1	1.27457787030585	.176511280097852	-.435308548519267	-.300609974621811	.398360029714208	-.0787612250054543	-.5	1	.187025692752225	.190322386760575	-.0105144126543736	-.625630935279842	.00525720632718679	.312815467639921	-.0105144126543736	-.625630935279842
1001600	1	-.476701233677492	1.27457787030585	.176511280097852	-.435308548519267	-.300609974621811	.398360029714208	-.5	1	.187025692752225	.190322386760575	1.08755217755363	-.0138111066627237	-.543776088776812	.00690555333136186	1.08755217755363	-.0138111066627237
1001600	1	.0796012670897953	-.476701233677492	1.27457787030585	.176511280097852	-.435308548519267	-.300609974621811	-.5	1	.187025692752225	.190322386760575	-.663726926429717	1.08425548354527	.331863463214859	-.542127741772637	-.663726926429717	1.08425548354527
1001600	1	-.0295432023352727	.0796012670897953	-.476701233677492	1.27457787030585	.176511280097852	-.435308548519267	-.5	1	.187025692752225	.190322386760575	-.10742442566243	-.667023620438067	.053712212831215	.333511810219034	-.10742442566243	-.667023620438067
1001600	1	-.221428728574186	-.0295432023352727	.0796012670897953	-.476701233677492	1.27457787030585	.176511280097852	-.5	1	.187025692752225	.190322386760575	-.216568895087498	-.11072111967078	.108284447543749	.0553605598353901	-.216568895087498	-.11072111967078
1001600	1	.355807679028744	-.221428728574186	-.0295432023352727	.0796012670897953	-.476701233677492	1.27457787030585	-.5	1	.187025692752225	.190322386760575	-.408454421326411	-.219865589095848	.204227210663206	.109932794547924	-.408454421326411	-.219865589095848
1001600	1	.778571271425814	.355807679028744	-.221428728574186	-.0295432023352727	.0796012670897953	-.476701233677492	-.5	1	.187025692752225	.190322386760575	.168781986276519	-.411751115334761	-.0843909931382595	.205875557667381	.168781986276519	-.411751115334761
1001600	1	.239302109957307	.778571271425814	.355807679028744	-.221428728574186	-.0295432023352727	.0796012670897953	-.5	1	.187025692752225	.190322386760575	.591545578673589	.165485292268169	-.295772789336794	-.0827426461340845	.591545578673589	.165485292268169
1001600	1	.336212122965364	.239302109957307	.778571271425814	.355807679028744	-.221428728574186	-.0295432023352727	-.5	1	.187025692752225	.190322386760575	.0522764172050819	.588248884665239	-.0261382086025409	-.294124442332619	.0522764172050819	.588248884665239
1001600	1	.487086593668063	.336212122965364	.239302109957307	.778571271425814	.355807679028744	-.221428728574186	-.5	1	.187025692752225	.190322386760575	.149186430213138	.0489797231967317	-.0745932151065691	-.0244898615983659	.149186430213138	.0489797231967317
1001600	1	.598845727715039	.487086593668063	.336212122965364	.239302109957307	.778571271425814	.355807679028744	-.5	1	.187025692752225	.190322386760575	.300060900915838	.145889736204788	-.150030450457919	-.0729448681023941	.300060900915838	.145889736204788
1001600	1	-.0964899919658859	.598845727715039	.487086593668063	.336212122965364	.239302109957307	.778571271425814	-.5	1	.187025692752225	.190322386760575	.411820034962814	.296764206907488	-.205910017481407	-.148382103453744	.411820034962814	.296764206907488
1001600	1	.000420021042170493	-.0964899919658859	.598845727715039	.487086593668063	.336212122965364	.239302109957307	-.5	1	.187025692752225	.190322386760575	-.283515684718111	.408523340954463	.141757842359056	-.204261670477232	-.283515684718111	.408523340954463
1001600	1	-.0143032357785359	.000420021042170493	-.0964899919658859	.598845727715039	.487086593668063	.336212122965364	-.5	1	.187025692752225	.190322386760575	-.186605671710055	-.286812378726461	.0933028358550274	.143406189363231	-.186605671710055	-.286812378726461
1001600	1	1.03115463801834	-.0143032357785359	.000420021042170493	-.0964899919658859	.598845727715039	.487086593668063	-.5	1	.187025692752225	.190322386760575	-.201328928530761	-.189902365718405	.100664464265381	.0949511828592025	-.201328928530761	-.189902365718405
1001600	2	.501022371611356	1.03115463801834	-.0143032357785359	.000420021042170493	-.0964899919658859	.598845727715039	1	0	.187025692752225	.190322386760575	.844128945266114	-.204625622539111	.844128945266114	-.204625622539111	0	0
1001600	2	.12535875765047	.501022371611356	1.03115463801834	-.0143032357785359	.000420021042170493	-.0964899919658859	1	0	.187025692752225	.190322386760575	.313996678859131	.840832251257764	.313996678859131	.840832251257764	0	0
1001600	2	.826494823742997	.12535875765047	.501022371611356	1.03115463801834	-.0143032357785359	.000420021042170493	1	0	.187025692752225	.190322386760575	-.0616669351017549	.31069998485078	-.0616669351017549	.31069998485078	0	0
1001600	2	.146548056720409	.826494823742997	.12535875765047	.501022371611356	1.03115463801834	-.0143032357785359	1	0	.187025692752225	.190322386760575	.639469130990772	-.064963629110105	.639469130990772	-.064963629110105	0	0
1001600	2	.0796012670897953	.146548056720409	.826494823742997	.12535875765047	.501022371611356	1.03115463801834	1	0	.187025692752225	.190322386760575	-.0404776360318168	.636172436982421	-.0404776360318168	.636172436982421	0	0
1001600	2	.510070500588753	.0796012670897953	.146548056720409	.826494823742997	.12535875765047	.501022371611356	1	0	.187025692752225	.190322386760575	-.10742442566243	-.043774330040167	-.10742442566243	-.043774330040167	0	0
1001600	2	.0796012670897953	.510070500588753	.0796012670897953	.146548056720409	.826494823742997	.12535875765047	1	0	.187025692752225	.190322386760575	.323044807836528	-.11072111967078	.323044807836528	-.11072111967078	0	0
1001600	2	-.0787612250054543	.0796012670897953	.510070500588753	.0796012670897953	.146548056720409	.826494823742997	1	0	.187025692752225	.190322386760575	-.10742442566243	.319748113828177	-.10742442566243	.319748113828177	0	0
1001600	2	.342842701864377	-.0787612250054543	.0796012670897953	.510070500588753	.0796012670897953	.146548056720409	1	0	.187025692752225	.190322386760575	-.26578691775768	-.11072111967078	-.26578691775768	-.11072111967078	0	0
1001600	2	-.435308548519267	.342842701864377	-.0787612250054543	.0796012670897953	.510070500588753	.0796012670897953	1	0	.187025692752225	.190322386760575	.155817009112151	-.26908361176603	.155817009112151	-.26908361176603	0	0
1001600	2	-.221428728574186	-.435308548519267	.342842701864377	-.0787612250054543	.0796012670897953	.510070500588753	1	0	.187025692752225	.190322386760575	-.622334241271492	.152520315103801	-.622334241271492	.152520315103801	0	0
1001600	2	.349373569023335	-.221428728574186	-.435308548519267	.342842701864377	-.0787612250054543	.0796012670897953	1	0	.187025692752225	.190322386760575	-.408454421326411	-.625630935279842	-.408454421326411	-.625630935279842	0	0
1001600	2	.788116589332045	.349373569023335	-.221428728574186	-.435308548519267	.342842701864377	-.0787612250054543	1	0	.187025692752225	.190322386760575	.162347876271109	-.411751115334761	.162347876271109	-.411751115334761	0	0
1001600	2	-.435308548519267	.788116589332045	.349373569023335	-.221428728574186	-.435308548519267	.342842701864377	1	0	.187025692752225	.190322386760575	.601090896579819	.159051182262759	.601090896579819	.159051182262759	0	0
1001600	2	.922972487803546	-.435308548519267	.788116589332045	.349373569023335	-.221428728574186	-.435308548519267	1	0	.187025692752225	.190322386760575	-.622334241271492	.597794202571469	-.622334241271492	.597794202571469	0	0
1001600	2	-.0787612250054543	.922972487803546	-.435308548519267	.788116589332045	.349373569023335	-.221428728574186	1	0	.187025692752225	.190322386760575	.735946795051321	-.625630935279842	.735946795051321	-.625630935279842	0	0
1001600	2	1.05859288636528	-.0787612250054543	.922972487803546	-.435308548519267	.788116589332045	.349373569023335	1	0	.187025692752225	.190322386760575	-.26578691775768	.732650101042971	-.26578691775768	.732650101042971	0	0
1001600	3	-.0964899919658859	1.05859288636528	-.0787612250054543	.922972487803546	-.435308548519267	.788116589332045	-.5	-1	.187025692752225	.190322386760575	.871567193613053	-.26908361176603	-.435783596806527	.134541805883015	-.871567193613053	.26908361176603
1001600	3	.247574635923297	-.0964899919658859	1.05859288636528	-.0787612250054543	.922972487803546	-.435308548519267	-.5	-1	.187025692752225	.190322386760575	-.283515684718111	.868270499604703	.141757842359056	-.434135249802352	.283515684718111	-.868270499604703
1001800	3	-.197947632724767						-.5	-1	.17910820749369	.173661638432606
1001800	3	.114363373348915	-.197947632724767					-.5	-1	.17910820749369	.173661638432606	-.377055840218457		.188527920109228		.377055840218457
1001800	3	.336212122965271	.114363373348915	-.197947632724767				-.5	-1	.17910820749369	.173661638432606	-.0647448341447747	-.371609271157373	.0323724170723874	.185804635578687	.0647448341447747	.371609271157373
1001800	3	.156767221902002	.336212122965271	.114363373348915	-.197947632724767			-.5	-1	.17910820749369	.173661638432606	.157103915471582	-.0592982650836913	-.0785519577357908	.0296491325418457	-.157103915471582	.0592982650836913
1001800	3	-.631603193663328	.156767221902002	.336212122965271	.114363373348915	-.197947632724767		-.5	-1	.17910820749369	.173661638432606	-.0223409855916874	.162550484532665	.0111704927958437	-.0812752422663325	.0223409855916874	-.162550484532665
1001800	3	.336212122965271	-.631603193663328	.156767221902002	.336212122965271	.114363373348915	-.197947632724767	-.5	-1	.17910820749369	.173661638432606	-.810711401157017	-.016894416530604	.405355700578509	.008447208265302	.810711401157017	.016894416530604
1001800	3	-.197947632724848	.336212122965271	-.631603193663328	.156767221902002	.336212122965271	.114363373348915	-.5	-1	.17910820749369	.173661638432606	.157103915471582	-.805264832095934	-.0785519577357908	.402632416047967	-.157103915471582	.805264832095934
1001800	3	.166751442808511	-.197947632724848	.336212122965271	-.631603193663328	.156767221902002	.336212122965271	-.5	-1	.17910820749369	.173661638432606	-.377055840218537	.162550484532665	.188527920109269	-.0812752422663325	.377055840218537	-.162550484532665
1001800	3	-.874641242349715	.166751442808511	-.197947632724848	.336212122965271	-.631603193663328	.156767221902002	-.5	-1	.17910820749369	.173661638432606	-.012356764685179	-.371609271157454	.00617838234258951	.185804635578727	.012356764685179	.371609271157454
1001800	3	.362147857059578	-.874641242349715	.166751442808511	-.197947632724848	.336212122965271	-.631603193663328	-.5	-1	.17910820749369	.173661638432606	-1.0537494498434	-.00691019562409559	.526874724921702	.00345509781204779	1.0537494498434	.00691019562409559
1001800	3	-.221428728574371	.362147857059578	-.874641242349715	.166751442808511	-.197947632724848	.336212122965271	-.5	-1	.17910820749369	.173661638432606	.183039649565889	-1.04830288078232	-.0915198247829444	.52415144039116	-.183039649565889	1.04830288078232
1001800	3	.156767221902095	-.221428728574371	.362147857059578	-.874641242349715	.166751442808511	-.197947632724848	-.5	-1	.17910820749369	.173661638432606	-.40053693606806	.188486218626972	.20026846803403	-.0942431093134862	.40053693606806	-.188486218626972
1001800	3	-.0143032357785359	.156767221902095	-.221428728574371	.362147857059578	-.874641242349715	.166751442808511	-.5	-1	.17910820749369	.173661638432606	-.0223409855915949	-.395090367006977	.0111704927957975	.197545183503488	.0223409855915949	.395090367006977
1001800	3	-.362757881370655	-.0143032357785359	.156767221902095	-.221428728574371	.362147857059578	-.874641242349715	-.5	-1	.17910820749369	.173661638432606	-.193411443272225	-.0168944165305115	.0967057216361127	.00844720826525576	.193411443272225	.0168944165305115
1001800	3	.426388753314452	-.362757881370655	-.0143032357785359	.156767221902095	-.221428728574371	.362147857059578	-.5	-1	.17910820749369	.173661638432606	-.541866088864345	-.187964874211142	.270933044432172	.093982437105571	.541866088864345	.187964874211142
1001800	1	.426388753314452	.426388753314452	-.362757881370655	-.0143032357785359	.156767221902095	-.221428728574371	-.5	1	.17910820749369	.173661638432606	.247280545820762	-.536419519803261	-.123640272910381	.268209759901631	.247280545820762	-.536419519803261
1001800	1	-.221428728574186	.426388753314452	.426388753314452	-.362757881370655	-.0143032357785359	.156767221902095	-.5	1	.17910820749369	.173661638432606	.247280545820762	.252727114881846	-.123640272910381	-.126363557440923	.247280545820762	.252727114881846
1001800	1	-.154481938943573	-.221428728574186	.426388753314452	.426388753314452	-.362757881370655	-.0143032357785359	-.5	1	.17910820749369	.173661638432606	-.400536936067875	.252727114881846	.200268468033938	-.126363557440923	-.400536936067875	.252727114881846
1001800	1	.666313566576603	-.154481938943573	-.221428728574186	.426388753314452	.426388753314452	-.362757881370655	-.5	1	.17910820749369	.173661638432606	-.333590146437262	-.395090367006792	.166795073218631	.197545183503396	-.333590146437262	-.395090367006792
1001800	1	-.0453374695185046	.666313566576603	-.154481938943573	-.221428728574186	.426388753314452	.426388753314452	-.5	1	.17910820749369	.173661638432606	.487205359082914	-.328143577376179	-.243602679541457	.164071788688089	.487205359082914	-.328143577376179
1001800	1	.894366628594244	-.0453374695185046	.666313566576603	-.154481938943573	-.221428728574186	.426388753314452	-.5	1	.17910820749369	.173661638432606	-.224445677012194	.492651928143997	.112222838506097	-.246325964071999	-.224445677012194	.492651928143997
1001800	1	.0673668106727837	.894366628594244	-.0453374695185046	.666313566576603	-.154481938943573	-.221428728574186	-.5	1	.17910820749369	.173661638432606	.715258421100555	-.218999107951111	-.357629210550277	.109499553975555	.715258421100555	-.218999107951111
1001800	1	.239302109957307	.0673668106727837	.894366628594244	-.0453374695185046	.666313566576603	-.154481938943573	-.5	1	.17910820749369	.173661638432606	-.111741396820906	.720704990161638	.0558706984104529	-.360352495080819	-.111741396820906	.720704990161638
1001800	1	.768811434136658	.239302109957307	.0673668106727837	.894366628594244	-.0453374695185046	.666313566576603	-.5	1	.17910820749369	.173661638432606	.0601939024636177	-.106294827759822	-.0300969512318088	.0531474138799112	.0601939024636177	-.106294827759822
1001800	1	.176511280097852	.768811434136658	.239302109957307	.0673668106727837	.894366628594244	-.0453374695185046	-.5	1	.17910820749369	.173661638432606	.589703226642968	.0656404715247011	-.294851613321484	-.0328202357623506	.589703226642968	.0656404715247011
1001800	1	-.154481938943573	.176511280097852	.768811434136658	.239302109957307	.0673668106727837	.894366628594244	-.5	1	.17910820749369	.173661638432606	-.00259692739583778	.595149795704052	.00129846369791889	-.297574897852026	-.00259692739583778	.595149795704052
1001800	1	.548604631587278	-.154481938943573	.176511280097852	.768811434136658	.239302109957307	.0673668106727837	-.5	1	.17910820749369	.173661638432606	-.333590146437262	.00284964166524565	.166795073218631	-.00142482083262283	-.333590146437262	.00284964166524565
1001800	1	.705142354267281	.548604631587278	-.154481938943573	.176511280097852	.768811434136658	.239302109957307	-.5	1	.17910820749369	.173661638432606	.369496424093589	-.328143577376179	-.184748212046794	.164071788688089	.369496424093589	-.328143577376179
1001800	1	.548604631587278	.705142354267281	.548604631587278	-.154481938943573	.176511280097852	.768811434136658	-.5	1	.17910820749369	.173661638432606	.526034146773591	.374942993154672	-.263017073386796	-.187471496577336	.526034146773591	.374942993154672
1001800	1	.67863480378757	.548604631587278	.705142354267281	.548604631587278	-.154481938943573	.176511280097852	-.5	1	.17910820749369	.173661638432606	.369496424093589	.531480715834674	-.184748212046794	-.265740357917337	.369496424093589	.531480715834674
1001800	1	-.114973397659899	.67863480378757	.548604631587278	.705142354267281	.548604631587278	-.154481938943573	-.5	1	.17910820749369	.173661638432606	.49952659629388	.374942993154672	-.24976329814694	-.187471496577336	.49952659629388	.374942993154672
1001800	1	.279173621994999	-.114973397659899	.67863480378757	.548604631587278	.705142354267281	.548604631587278	-.5	1	.17910820749369	.173661638432606	-.294081605153589	.504973165354964	.147040802576794	-.252486582677482	-.294081605153589	.504973165354964
1001800	2	.426388753314452	.279173621994999	-.114973397659899	.67863480378757	.548604631587278	.705142354267281	1	0	.17910820749369	.173661638432606	.10006541450131	-.288635036092505	.10006541450131	-.288635036092505	0	0
1001800	2	.349373569023335	.426388753314452	.279173621994999	-.114973397659899	.67863480378757	.548604631587278	1	0	.17910820749369	.173661638432606	.247280545820762	.105511983562393	.247280545820762	.105511983562393	0	0
1001800	2	-.246252312299218	.349373569023335	.426388753314452	.279173621994999	-.114973397659899	.67863480378757	1	0	.17910820749369	.173661638432606	.170265361529645	.252727114881846	.170265361529645	.252727114881846	0	0
1001800	2	.263661455816752	-.246252312299218	.349373569023335	.426388753314452	.279173621994999	-.114973397659899	1	0	.17910820749369	.173661638432606	-.425360519792908	.175711930590728	-.425360519792908	.175711930590728	0	0
1001800	3	.768811434136658	.263661455816752	-.246252312299218	.349373569023335	.426388753314452	.279173621994999	-.5	-1	.17910820749369	.173661638432606	.0845532483230624	-.419913950731824	-.0422766241615312	.209956975365912	-.0845532483230624	.419913950731824
1001800	3	.380631262753777	.768811434136658	.263661455816752	-.246252312299218	.349373569023335	.426388753314452	-.5	-1	.17910820749369	.173661638432606	.589703226642968	.0899998173841458	-.294851613321484	-.0449999086920729	-.589703226642968	-.0899998173841458
1001800	3	.976617106369546	.380631262753777	.768811434136658	.263661455816752	-.246252312299218	.349373569023335	-.5	-1	.17910820749369	.173661638432606	.201523055260087	.595149795704052	-.100761527630043	-.297574897852026	-.201523055260087	-.595149795704052
1002000	3	-.874641242349634						-.5	-1	.111283709715324	.117724262846275
1002000	3	.0547776833646591	-.874641242349634					-.5	-1	.111283709715324	.117724262846275	-.985924952064957		.492962476032479		.985924952064957
1002000	3	.255692526145373	.0547776833646591	-.874641242349634				-.5	-1	.111283709715324	.117724262846275	-.0565060263506645	-.992365505195909	.0282530131753322	.496182752597954	.0565060263506645	.992365505195909
1002000	3	.738142614370113	.255692526145373	.0547776833646591	-.874641242349634			-.5	-1	.111283709715324	.117724262846275	.144408816430049	-.0629465794816163	-.0722044082150245	.0314732897408081	-.144408816430049	.0629465794816163
1002000	3	.437112618706132	.738142614370113	.255692526145373	.0547776833646591	-.874641242349634		-.5	-1	.111283709715324	.117724262846275	.62685890465479	.137968263299097	-.313429452327395	-.0689841316495486	-.62685890465479	-.137968263299097
1002000	3	.362147857059671	.437112618706132	.738142614370113	.255692526145373	.0547776833646591	-.874641242349634	-.5	-1	.111283709715324	.117724262846275	.325828908990809	.620418351523838	-.162914454495404	-.310209175761919	-.325828908990809	-.620418351523838
1002000	3	.286726759885353	.362147857059671	.437112618706132	.738142614370113	.255692526145373	.0547776833646591	-.5	-1	.111283709715324	.117724262846275	.250864147344347	.319388355859857	-.125432073672174	-.159694177929928	-.250864147344347	-.319388355859857
1002000	3	.64057006197818	.286726759885353	.362147857059671	.437112618706132	.738142614370113	.255692526145373	-.5	-1	.111283709715324	.117724262846275	.175443050170029	.244423594213395	-.0877215250850146	-.122211797106698	-.175443050170029	-.244423594213395
1002000	3	.47754127576174	.64057006197818	.286726759885353	.362147857059671	.437112618706132	.738142614370113	-.5	-1	.111283709715324	.117724262846275	.529286352262856	.169002497039077	-.264643176131428	-.0845012485195387	-.529286352262856	-.169002497039077
1002000	3	.420925857612765	.47754127576174	.64057006197818	.286726759885353	.362147857059671	.437112618706132	-.5	-1	.111283709715324	.117724262846275	.366257566046417	.522845799131904	-.183128783023208	-.261422899565952	-.366257566046417	-.522845799131904
1002000	3	.0418127062002106	.420925857612765	.47754127576174	.64057006197818	.286726759885353	.362147857059671	-.5	-1	.111283709715324	.117724262846275	.309642147897441	.359817012915465	-.15482107394872	-.179908506457733	-.309642147897441	-.359817012915465
1002000	3	.640570061978087	.0418127062002106	.420925857612765	.47754127576174	.64057006197818	.286726759885353	-.5	-1	.111283709715324	.117724262846275	-.0694710035151131	.303201594766489	.0347355017575565	-.151600797383245	.0694710035151131	-.303201594766489
1002000	3	.239302109957122	.640570061978087	.0418127062002106	.420925857612765	.47754127576174	.64057006197818	-.5	-1	.111283709715324	.117724262846275	.529286352262764	-.0759115566460648	-.264643176131382	.0379557783230324	-.529286352262764	.0759115566460648
1002000	3	.62020877933038	.239302109957122	.640570061978087	.0418127062002106	.420925857612765	.47754127576174	-.5	-1	.111283709715324	.117724262846275	.128018400241799	.522845799131812	-.0640092001208993	-.261422899565906	-.128018400241799	-.522845799131812
1002000	1	.000420021041985521	.62020877933038	.239302109957122	.640570061978087	.0418127062002106	.420925857612765	-.5	1	.111283709715324	.117724262846275	.508925069615056	.121577847110847	-.254462534807528	-.0607889235554234	.508925069615056	.121577847110847
1002000	1	-.134278552855471	.000420021041985521	.62020877933038	.239302109957122	.640570061978087	.0418127062002106	-.5	1	.111283709715324	.117724262846275	-.110863688673338	.502484516484104	.055431844336669	-.251242258242052	-.110863688673338	.502484516484104
1002000	1	1.15978666267569	-.134278552855471	.000420021041985521	.62020877933038	.239302109957122	.640570061978087	-.5	1	.111283709715324	.117724262846275	-.245562262570794	-.11730424180429	.122781131285397	.0586521209021449	-.245562262570794	-.11730424180429
1002000	1	.99164609673448	1.15978666267569	-.134278552855471	.000420021041985521	.62020877933038	.239302109957122	-.5	1	.111283709715324	.117724262846275	1.04850295296036	-.252002815701746	-.524251476480182	.126001407850873	1.04850295296036	-.252002815701746
1002000	1	.239302109957307	.99164609673448	1.15978666267569	-.134278552855471	.000420021041985521	.62020877933038	-.5	1	.111283709715324	.117724262846275	.880362387019157	1.04206239982941	-.440181193509578	-.521031199914707	.880362387019157	1.04206239982941
1002000	1	.213494846351022	.239302109957307	.99164609673448	1.15978666267569	-.134278552855471	.000420021041985521	-.5	1	.111283709715324	.117724262846275	.128018400241984	.873921833888205	-.0640092001209918	-.436960916944103	.128018400241984	.873921833888205
1002000	1	-.397519987629867	.213494846351022	.239302109957307	.99164609673448	1.15978666267569	-.134278552855471	-.5	1	.111283709715324	.117724262846275	.102211136635698	.121577847111032	-.0511055683178491	-.0607889235555159	.102211136635698	.121577847111032
1002000	1	.247574635923297	-.397519987629867	.213494846351022	.239302109957307	.99164609673448	1.15978666267569	-.5	1	.111283709715324	.117724262846275	-.508803697345191	.0957705835047463	.254401848672595	-.0478852917523732	-.508803697345191	.0957705835047463
1002000	1	.222268770658527	.247574635923297	-.397519987629867	.213494846351022	.239302109957307	.99164609673448	-.5	1	.111283709715324	.117724262846275	.136290926207973	-.515244250476143	-.0681454631039867	.257622125238071	.136290926207973	-.515244250476143
1002000	1	.195396624258226	.222268770658527	.247574635923297	-.397519987629867	.213494846351022	.239302109957307	-.5	1	.111283709715324	.117724262846275	.110985060943203	.129850373077022	-.0554925304716016	-.0649251865385108	.110985060943203	.129850373077022
1002000	1	-.631603193663235	.195396624258226	.222268770658527	.247574635923297	-.397519987629867	.213494846351022	-.5	1	.111283709715324	.117724262846275	.0841129145429019	.104544507812251	-.042056457271451	-.0522722539061257	.0841129145429019	.104544507812251
1002000	1	.301450016706152	-.631603193663235	.195396624258226	.222268770658527	.247574635923297	-.397519987629867	-.5	1	.111283709715324	.117724262846275	-.742886903378559	.0776723614119501	.371443451689279	-.0388361807059751	-.742886903378559	.0776723614119501
1002000	1	-.134278552855286	.301450016706152	-.631603193663235	.195396624258226	.222268770658527	.247574635923297	-.5	1	.111283709715324	.117724262846275	.190166306990828	-.74932745650951	-.095083153495414	.374663728254755	.190166306990828	-.74932745650951
1002000	1	.166751442808696	-.134278552855286	.301450016706152	-.631603193663235	.195396624258226	.222268770658527	-.5	1	.111283709715324	.117724262846275	-.245562262570609	.183725753859876	.122781131285305	-.0918628769299381	-.245562262570609	.183725753859876
1002000	1	-.397519987629867	.166751442808696	-.134278552855286	.301450016706152	-.631603193663235	.195396624258226	-.5	1	.111283709715324	.117724262846275	.0554677330933719	-.252002815701561	-.0277338665466859	.126001407850781	.0554677330933719	-.252002815701561
1002000	1	.552682544007718	-.397519987629867	.166751442808696	-.134278552855286	.301450016706152	-.631603193663235	-.5	1	.111283709715324	.117724262846275	-.508803697345191	.0490271799624201	.254401848672595	-.0245135899812101	-.508803697345191	.0490271799624201
1002000	1	-.330573197999254	.552682544007718	-.397519987629867	.166751442808696	-.134278552855286	.301450016706152	-.5	1	.111283709715324	.117724262846275	.441398834292394	-.515244250476143	-.220699417146197	.257622125238071	.441398834292394	-.515244250476143
1002000	1	-.777731229341473	-.330573197999254	.552682544007718	-.397519987629867	.166751442808696	-.134278552855286	-.5	1	.111283709715324	.117724262846275	-.441856907714578	.434958281161442	.220928453857289	-.217479140580721	-.441856907714578	.434958281161442
1002000	1	.580203617658981	-.777731229341473	-.330573197999254	.552682544007718	-.397519987629867	.166751442808696	-.5	1	.111283709715324	.117724262846275	-.889014939056797	-.448297460845529	.444507469528398	.224148730422765	-.889014939056797	-.448297460845529
1002000	1	.602480012370133	.580203617658981	-.777731229341473	-.330573197999254	.552682544007718	-.397519987629867	-.5	1	.111283709715324	.117724262846275	.468919907943657	-.895455492187748	-.234459953971829	.447727746093874	.468919907943657	-.895455492187748
1002000	1	.452717692036801	.602480012370133	.580203617658981	-.777731229341473	-.330573197999254	.552682544007718	-.5	1	.111283709715324	.117724262846275	.491196302654809	.462479354812705	-.245598151327405	-.231239677406353	.491196302654809	.462479354812705
1002000	1	.204540003698095	.452717692036801	.602480012370133	.580203617658981	-.777731229341473	-.330573197999254	-.5	1	.111283709715324	.117724262846275	.341433982321477	.484755749523858	-.170716991160739	-.242377874761929	.341433982321477	.484755749523858
1002000	1	-.0143032357785359	.204540003698095	.452717692036801	.602480012370133	.580203617658981	-.777731229341473	-.5	1	.111283709715324	.117724262846275	.0932562939827717	.334993429190525	-.0466281469913858	-.167496714595263	.0932562939827717	.334993429190525
1002000	1	.0146604601567807	-.0143032357785359	.204540003698095	.452717692036801	.602480012370133	.580203617658981	-.5	1	.111283709715324	.117724262846275	-.125586945493859	.0868157408518199	.0627934727469297	-.0434078704259099	-.125586945493859	.0868157408518199
1002000	1	.392530486053484	.0146604601567807	-.0143032357785359	.204540003698095	.452717692036801	.602480012370133	-.5	1	.111283709715324	.117724262846275	-.0966232495585429	-.132027498624811	.0483116247792714	.0660137493124056	-.0966232495585429	-.132027498624811
1002000	1	-.154481938943573	.392530486053484	.0146604601567807	-.0143032357785359	.204540003698095	.452717692036801	-.5	1	.111283709715324	.117724262846275	.281246776338161	-.103063802689495	-.14062338816908	.0515319013447473	.281246776338161	-.103063802689495
1002000	1	-.0143032357785359	-.154481938943573	.392530486053484	.0146604601567807	-.0143032357785359	.204540003698095	-.5	1	.111283709715324	.117724262846275	-.265765648658896	.274806223207209	.132882824329448	-.137403111603604	-.265765648658896	.274806223207209
1002000	1	.0418127062003955	-.0143032357785359	-.154481938943573	.392530486053484	.0146604601567807	-.0143032357785359	-.5	1	.111283709715324	.117724262846275	-.125586945493859	-.272206201789848	.0627934727469297	.136103100894924	-.125586945493859	-.272206201789848
1002000	1	-.435308548519267	.0418127062003955	-.0143032357785359	-.154481938943573	.392530486053484	.0146604601567807	-.5	1	.111283709715324	.117724262846275	-.0694710035149281	-.132027498624811	.034735501757464	.0660137493124056	-.0694710035149281	-.132027498624811
1002000	1	-.573611246685548	-.435308548519267	.0418127062003955	-.0143032357785359	-.154481938943573	.392530486053484	-.5	1	.111283709715324	.117724262846275	-.546592258234591	-.0759115566458799	.273296129117295	.0379557783229399	-.546592258234591	-.0759115566458799
1002000	1	-.154481938943573	-.573611246685548	-.435308548519267	.0418127062003955	-.0143032357785359	-.154481938943573	-.5	1	.111283709715324	.117724262846275	-.684894956400872	-.553032811365542	.342447478200436	.276516405682771	-.684894956400872	-.553032811365542
1002000	1	.398360029714208	-.154481938943573	-.573611246685548	-.435308548519267	.0418127062003955	-.0143032357785359	-.5	1	.111283709715324	.117724262846275	-.265765648658896	-.691335509531824	.132882824329448	.345667754765912	-.265765648658896	-.691335509531824
1002000	1	-.435308548519267	.398360029714208	-.154481938943573	-.573611246685548	-.435308548519267	.0418127062003955	-.5	1	.111283709715324	.117724262846275	.287076319998885	-.272206201789848	-.143538159999442	.136103100894924	.287076319998885	-.272206201789848
1002000	1	.230868942420444	-.435308548519267	.398360029714208	-.154481938943573	-.573611246685548	-.435308548519267	-.5	1	.111283709715324	.117724262846275	-.546592258234591	.280635766867933	.273296129117295	-.140317883433966	-.546592258234591	.280635766867933
1002000	2	-.0787612250054543	.230868942420444	-.435308548519267	.398360029714208	-.154481938943573	-.573611246685548	1	0	.111283709715324	.117724262846275	.119585232705121	-.553032811365542	.119585232705121	-.553032811365542	0	0
1002000	2	.263661455816752	-.0787612250054543	.230868942420444	-.435308548519267	.398360029714208	-.154481938943573	1	0	.111283709715324	.117724262846275	-.190044934720778	.113144679574169	-.190044934720778	.113144679574169	0	0
1002000	2	.404112358603299	.263661455816752	-.0787612250054543	.230868942420444	-.435308548519267	.398360029714208	1	0	.111283709715324	.117724262846275	.152377746101428	-.19648548785173	.152377746101428	-.19648548785173	0	0
1002000	2	.505569999362076	.404112358603299	.263661455816752	-.0787612250054543	.230868942420444	-.435308548519267	1	0	.111283709715324	.117724262846275	.292828648887976	.145937192970476	.292828648887976	.145937192970476	0	0
1002000	2	-.397519987629867	.505569999362076	.404112358603299	.263661455816752	-.0787612250054543	.230868942420444	1	0	.111283709715324	.117724262846275	.394286289646753	.286388095757024	.394286289646753	.286388095757024	0	0
1002000	2	-.300609974621811	-.397519987629867	.505569999362076	.404112358603299	.263661455816752	-.0787612250054543	1	0	.111283709715324	.117724262846275	-.508803697345191	.387845736515801	-.508803697345191	.387845736515801	0	0
1002000	2	.263661455816752	-.300609974621811	-.397519987629867	.505569999362076	.404112358603299	.263661455816752	1	0	.111283709715324	.117724262846275	-.411893684337134	-.515244250476143	-.411893684337134	-.515244250476143	0	0
1002000	2	-.0787612250054543	.263661455816752	-.300609974621811	-.397519987629867	.505569999362076	.404112358603299	1	0	.111283709715324	.117724262846275	.152377746101428	-.418334237468086	.152377746101428	-.418334237468086	0	0
1002000	2	-.573611246685548	-.0787612250054543	.263661455816752	-.300609974621811	-.397519987629867	.505569999362076	1	0	.111283709715324	.117724262846275	-.190044934720778	.145937192970476	-.190044934720778	.145937192970476	0	0
1002000	2	.0796012670897953	-.573611246685548	-.0787612250054543	.263661455816752	-.300609974621811	-.397519987629867	1	0	.111283709715324	.117724262846275	-.684894956400872	-.19648548785173	-.684894956400872	-.19648548785173	0	0
1002000	2	.0547776833647632	.0796012670897953	-.573611246685548	-.0787612250054543	.263661455816752	-.300609974621811	1	0	.111283709715324	.117724262846275	-.0316824426255283	-.691335509531824	-.0316824426255283	-.691335509531824	0	0
1002000	2	.968902969596106	.0547776833647632	.0796012670897953	-.573611246685548	-.0787612250054543	.263661455816752	1	0	.111283709715324	.117724262846275	-.0565060263505604	-.0381229957564801	-.0565060263505604	-.0381229957564801	0	0
1002000	2	.0915004903895031	.968902969596106	.0547776833647632	.0796012670897953	-.573611246685548	-.0787612250054543	1	0	.111283709715324	.117724262846275	.857619259880782	-.0629465794815122	.857619259880782	-.0629465794815122	0	0
1002000	2	.255692526145477	.0915004903895031	.968902969596106	.0547776833647632	.0796012670897953	-.573611246685548	1	0	.111283709715324	.117724262846275	-.0197832193258206	.85117870674983	-.0197832193258206	.85117870674983	0	0
1002000	2	.000420021042170493	.255692526145477	.0915004903895031	.968902969596106	.0547776833647632	.0796012670897953	1	0	.111283709715324	.117724262846275	.144408816430153	-.0262237724567723	.144408816430153	-.0262237724567723	0	0
1002000	2	-.435308548519267	.000420021042170493	.255692526145477	.0915004903895031	.968902969596106	.0547776833647632	1	0	.111283709715324	.117724262846275	-.110863688673153	.137968263299201	-.110863688673153	.137968263299201	0	0
1002000	2	.0547776833647632	-.435308548519267	.000420021042170493	.255692526145477	.0915004903895031	.968902969596106	1	0	.111283709715324	.117724262846275	-.546592258234591	-.117304241804105	-.546592258234591	-.117304241804105	0	0
1002000	2	-.573611246685548	.0547776833647632	-.435308548519267	.000420021042170493	.255692526145477	.0915004903895031	1	0	.111283709715324	.117724262846275	-.0565060263505604	-.553032811365542	-.0565060263505604	-.553032811365542	0	0
1002000	3	.32263931577609	-.573611246685548	.0547776833647632	-.435308548519267	.000420021042170493	.255692526145477	-.5	-1	.111283709715324	.117724262846275	-.684894956400872	-.0629465794815122	.342447478200436	.0314732897407561	.684894956400872	.0629465794815122
1002000	3	.0547776833647632	.32263931577609	-.573611246685548	.0547776833647632	-.435308548519267	.000420021042170493	-.5	-1	.111283709715324	.117724262846275	.211355606060766	-.691335509531824	-.105677803030383	.345667754765912	-.211355606060766	.691335509531824
1002000	3	.398360029714208	.0547776833647632	.32263931577609	-.573611246685548	.0547776833647632	-.435308548519267	-.5	-1	.111283709715324	.117724262846275	-.0565060263505604	.204915052929814	.0282530131752802	-.102457526464907	.0565060263505604	-.204915052929814
1002000	3	-.246252312299218	.398360029714208	.0547776833647632	.32263931577609	-.573611246685548	.0547776833647632	-.5	-1	.111283709715324	.117724262846275	.287076319998885	-.0629465794815122	-.143538159999442	.0314732897407561	-.287076319998885	.0629465794815122
1002000	3	.568621745109166	-.246252312299218	.398360029714208	.0547776833647632	.32263931577609	-.573611246685548	-.5	-1	.111283709715324	.117724262846275	-.357536022014542	.280635766867933	.178768011007271	-.140317883433966	.357536022014542	-.280635766867933
1002000	3	-.0787612250054543	.568621745109166	-.246252312299218	.398360029714208	.0547776833647632	.32263931577609	-.5	-1	.111283709715324	.117724262846275	.457338035393842	-.363976575145493	-.228669017696921	.181988287572747	-.457338035393842	.363976575145493
1002000	3	.386621626442964	-.0787612250054543	.568621745109166	-.246252312299218	.398360029714208	.0547776833647632	-.5	-1	.111283709715324	.117724262846275	-.190044934720778	.45089748226289	.095022467360389	-.225448741131445	.190044934720778	-.45089748226289
1002000	3	-.522458724238167	.386621626442964	-.0787612250054543	.568621745109166	-.246252312299218	.398360029714208	-.5	-1	.111283709715324	.117724262846275	.27533791672764	-.19648548785173	-.13766895836382	.0982427439258649	-.27533791672764	.19648548785173
1002000	3	.368396806336765	-.522458724238167	.386621626442964	-.0787612250054543	.568621745109166	-.246252312299218	-.5	-1	.111283709715324	.117724262846275	-.633742433953491	.268897363596689	.316871216976745	-.134448681798344	.633742433953491	-.268897363596689
1002000	3	.514524842015003	.368396806336765	-.522458724238167	.386621626442964	-.0787612250054543	.568621745109166	-.5	-1	.111283709715324	.117724262846275	.257113096621441	-.640182987084442	-.128556548310721	.320091493542221	-.257113096621441	.640182987084442
1002000	3	-.221428728574186	.514524842015003	.368396806336765	-.522458724238167	.386621626442964	-.0787612250054543	-.5	-1	.111283709715324	.117724262846275	.403241132299679	.250672543490489	-.20162056614984	-.125336271745245	-.403241132299679	-.250672543490489
1002000	3	.271486793328708	-.221428728574186	.514524842015003	.368396806336765	-.522458724238167	.386621626442964	-.5	-1	.111283709715324	.117724262846275	-.332712438289509	.396800579168728	.166356219144755	-.198400289584364	.332712438289509	-.396800579168728
1002000	3	.0146604601567807	.271486793328708	-.221428728574186	.514524842015003	.368396806336765	-.522458724238167	-.5	-1	.111283709715324	.117724262846275	.160203083613385	-.339152991420461	-.0801015418066924	.169576495710231	-.160203083613385	.339152991420461
1002000	3	-.397519987629867	.0146604601567807	.271486793328708	-.221428728574186	.514524842015003	.368396806336765	-.5	-1	.111283709715324	.117724262846275	-.0966232495585429	.153762530482433	.0483116247792714	-.0768812652412165	.0966232495585429	-.153762530482433
1002000	3	-.573611246685548	-.397519987629867	.0146604601567807	.271486793328708	-.221428728574186	.514524842015003	-.5	-1	.111283709715324	.117724262846275	-.508803697345191	-.103063802689495	.254401848672595	.0515319013447473	.508803697345191	.103063802689495
1002200	3	1.27764710203343						-.5	-1	.406262341623669	.395626575189871
1002200	3	.195396624258133	1.27764710203343					-.5	-1	.406262341623669	.395626575189871	.871384760409761		-.43569238020488		-.871384760409761
1002200	3	.0915004903894106	.195396624258133	1.27764710203343				-.5	-1	.406262341623669	.395626575189871	-.210865717365536	.882020526843559	.105432858682768	-.441010263421779	.210865717365536	-.882020526843559
1002200	3	-.300609974621903	.0915004903894106	.195396624258133	1.27764710203343			-.5	-1	.406262341623669	.395626575189871	-.314761851234259	-.200229950931738	.157380925617129	.100114975465869	.314761851234259	.200229950931738
1002200	3	.724695890642867	-.300609974621903	.0915004903894106	.195396624258133	1.27764710203343		-.5	-1	.406262341623669	.395626575189871	-.706872316245572	-.304126084800461	.353436158122786	.15206304240023	.706872316245572	.304126084800461
1002200	3	.18605659800399	.724695890642867	-.300609974621903	.0915004903894106	.195396624258133	1.27764710203343	-.5	-1	.406262341623669	.395626575189871	.318433549019198	-.696236549811775	-.159216774509599	.348118274905887	-.318433549019198	.696236549811775
1002200	3	-.0617278857067665	.18605659800399	.724695890642867	-.300609974621903	.0915004903894106	.195396624258133	-.5	-1	.406262341623669	.395626575189871	-.22020574361968	.329069315452996	.11010287180984	-.164534657726498	.22020574361968	-.329069315452996
1002200	3	.0673668106726912	-.0617278857067665	.18605659800399	.724695890642867	-.300609974621903	.0915004903894106	-.5	-1	.406262341623669	.395626575189871	-.467990227330436	-.209569977185882	.233995113665218	.104784988592941	.467990227330436	.209569977185882
1002200	3	.426388753314359	.0673668106726912	-.0617278857067665	.18605659800399	.724695890642867	-.300609974621903	-.5	-1	.406262341623669	.395626575189871	-.338895530950978	-.457354460896638	.169447765475489	.228677230448319	.338895530950978	.457354460896638
1002200	3	-.154481938943758	.426388753314359	.0673668106726912	-.0617278857067665	.18605659800399	.724695890642867	-.5	-1	.406262341623669	.395626575189871	.02012641169069	-.32825976451718	-.010063205845345	.16412988225859	-.02012641169069	.32825976451718
1002200	3	.491781714876258	-.154481938943758	.426388753314359	.0673668106726912	-.0617278857067665	.18605659800399	-.5	-1	.406262341623669	.395626575189871	-.560744280567427	.0307621781244878	.280372140283713	-.0153810890622439	.560744280567427	-.0307621781244878
1002200	3	.271486793328523	.491781714876258	-.154481938943758	.426388753314359	.0673668106726912	-.0617278857067665	-.5	-1	.406262341623669	.395626575189871	.085519373252589	-.550108514133629	-.0427596866262945	.275054257066814	-.085519373252589	.550108514133629
1002200	3	.527620140104966	.271486793328523	.491781714876258	-.154481938943758	.426388753314359	.0673668106726912	-.5	-1	.406262341623669	.395626575189871	-.134775548295146	.0961551396863869	.0673877741475729	-.0480775698431934	.134775548295146	-.0961551396863869
1002200	3	.568621745108981	.527620140104966	.271486793328523	.491781714876258	-.154481938943758	.426388753314359	-.5	-1	.406262341623669	.395626575189871	.121357798481296	-.124139781861348	-.0606788992406482	.0620698909306739	-.121357798481296	.124139781861348
1002200	3	.362147857059578	.568621745108981	.527620140104966	.271486793328523	.491781714876258	-.154481938943758	-.5	-1	.406262341623669	.395626575189871	.162359403485311	.131993564915094	-.0811797017426557	-.0659967824575471	-.162359403485311	-.131993564915094
1002200	3	.66317785272356	.362147857059578	.568621745108981	.527620140104966	.271486793328523	.491781714876258	-.5	-1	.406262341623669	.395626575189871	-.0441144845640908	.172995169919109	.0220572422820454	-.0864975849595546	.0441144845640908	-.172995169919109
1002200	3	.828650135768947	.66317785272356	.362147857059578	.568621745108981	.527620140104966	.271486793328523	-.5	-1	.406262341623669	.395626575189871	.25691551109989	-.0334787181302929	-.128457755549945	.0167393590651465	-.25691551109989	.0334787181302929
1002200	3	1.13502207432985	.828650135768947	.66317785272356	.362147857059578	.568621745108981	.527620140104966	-.5	-1	.406262341623669	.395626575189871	.422387794145278	.267551277533688	-.211193897072639	-.133775638766844	-.422387794145278	-.267551277533688
1002200	1	.976617106369546	1.13502207432985	.828650135768947	.66317785272356	.362147857059578	.568621745108981	-.5	1	.406262341623669	.395626575189871	.728759732706181	.433023560579076	-.36437986635309	-.216511780289538	.728759732706181	.433023560579076
1002200	1	1.21526386908987	.976617106369546	1.13502207432985	.828650135768947	.66317785272356	.362147857059578	-.5	1	.406262341623669	.395626575189871	.570354764745876	.739395499139978	-.285177382372938	-.369697749569989	.570354764745876	.739395499139978
1002200	1	.719198418731742	1.21526386908987	.976617106369546	1.13502207432985	.828650135768947	.66317785272356	-.5	1	.406262341623669	.395626575189871	.809001527466199	.580990531179674	-.4045007637331	-.290495265589837	.809001527466199	.580990531179674
1002200	1	.540332105621288	.719198418731742	1.21526386908987	.976617106369546	1.13502207432985	.828650135768947	-.5	1	.406262341623669	.395626575189871	.312936077108073	.819637293899997	-.156468038554036	-.409818646949998	.312936077108073	.819637293899997
1002200	1	-.476701233677492	.540332105621288	.719198418731742	1.21526386908987	.976617106369546	1.13502207432985	-.5	1	.406262341623669	.395626575189871	.134069763997619	.323571843541871	-.0670348819988096	-.161785921770935	.134069763997619	.323571843541871
1002200	1	.656837674692726	-.476701233677492	.540332105621288	.719198418731742	1.21526386908987	.976617106369546	-.5	1	.406262341623669	.395626575189871	-.882963575301161	.144705530431417	.441481787650581	-.0723527652157085	-.882963575301161	.144705530431417
1002200	1	.510070500588753	.656837674692726	-.476701233677492	.540332105621288	.719198418731742	1.21526386908987	-.5	1	.406262341623669	.395626575189871	.250575333069056	-.872327808867363	-.125287666534528	.436163904433682	.250575333069056	-.872327808867363
1002200	1	.702275713615678	.510070500588753	.656837674692726	-.476701233677492	.540332105621288	.719198418731742	-.5	1	.406262341623669	.395626575189871	.103808158965084	.261211099502854	-.0519040794825419	-.130605549751427	.103808158965084	.261211099502854
1002200	1	.518933960920058	.702275713615678	.510070500588753	.656837674692726	-.476701233677492	.540332105621288	-.5	1	.406262341623669	.395626575189871	.296013371992008	.114443925398882	-.148006685996004	-.0572219626994408	.296013371992008	.114443925398882
1002200	1	-.362757881370655	.518933960920058	.702275713615678	.510070500588753	.656837674692726	-.476701233677492	-.5	1	.406262341623669	.395626575189871	.112671619296389	.306649138425806	-.0563358096481944	-.153324569212903	.112671619296389	.306649138425806
1002200	1	.222268770658527	-.362757881370655	.518933960920058	.702275713615678	.510070500588753	.656837674692726	-.5	1	.406262341623669	.395626575189871	-.769020222994324	.123307385730187	.384510111497162	-.0616536928650933	-.769020222994324	.123307385730187
1002200	1	.587756755549427	.222268770658527	-.362757881370655	.518933960920058	.702275713615678	.510070500588753	-.5	1	.406262341623669	.395626575189871	-.183993570965142	-.758384456560526	.0919967854825712	.379192228280263	-.183993570965142	-.758384456560526
1002200	1	.239302109957307	.587756755549427	.222268770658527	-.362757881370655	.518933960920058	.702275713615678	-.5	1	.406262341623669	.395626575189871	.181494413925757	-.173357804531344	-.0907472069628787	.0866789022656722	.181494413925757	-.173357804531344
1002200	1	.315690455820762	.239302109957307	.587756755549427	.222268770658527	-.362757881370655	.518933960920058	-.5	1	.406262341623669	.395626575189871	-.166960231666362	.192130180359555	.083480115833181	-.0960650901797776	-.166960231666362	.192130180359555
1002200	1	-.362757881370655	.315690455820762	.239302109957307	.587756755549427	.222268770658527	-.362757881370655	-.5	1	.406262341623669	.395626575189871	-.0905718858029073	-.156324465232564	.0452859429014536	.0781622326162821	-.0905718858029073	-.156324465232564
1002200	1	.380631262753777	-.362757881370655	.315690455820762	.239302109957307	.587756755549427	.222268770658527	-.5	1	.406262341623669	.395626575189871	-.769020222994324	-.0799361193691094	.384510111497162	.0399680596845547	-.769020222994324	-.0799361193691094
1002200	1	.368396806336765	.380631262753777	-.362757881370655	.315690455820762	.239302109957307	.587756755549427	-.5	1	.406262341623669	.395626575189871	-.0256310788698927	-.758384456560526	.0128155394349463	.379192228280263	-.0256310788698927	-.758384456560526
1002200	1	.392530486053484	.368396806336765	.380631262753777	-.362757881370655	.315690455820762	.239302109957307	-.5	1	.406262341623669	.395626575189871	-.0378655352869043	-.0149953124360948	.0189327676434522	.0074976562180474	-.0378655352869043	-.0149953124360948
1002200	1	-.522458724238167	.392530486053484	.368396806336765	.380631262753777	-.362757881370655	.315690455820762	-.5	1	.406262341623669	.395626575189871	-.013731855570185	-.0272297688531065	.00686592778509248	.0136148844265532	-.013731855570185	-.0272297688531065
1002200	1	-.0295432023352727	-.522458724238167	.392530486053484	.368396806336765	.380631262753777	-.362757881370655	-.5	1	.406262341623669	.395626575189871	-.928721065861836	-.00309608913638709	.464360532930918	.00154804456819355	-.928721065861836	-.00309608913638709
1002200	1	-.0453374695185046	-.0295432023352727	-.522458724238167	.392530486053484	.368396806336765	.380631262753777	-.5	1	.406262341623669	.395626575189871	-.435805543958942	-.918085299428038	.217902771979471	.459042649714019	-.435805543958942	-.918085299428038
1002200	1	-.362757881370655	-.0453374695185046	-.0295432023352727	-.522458724238167	.392530486053484	.368396806336765	-.5	1	.406262341623669	.395626575189871	-.451599811142174	-.425169777525144	.225799905571087	.212584888762572	-.451599811142174	-.425169777525144
1002200	1	.195396624258226	-.362757881370655	-.0453374695185046	-.0295432023352727	-.522458724238167	.392530486053484	-.5	1	.406262341623669	.395626575189871	-.769020222994324	-.440964044708376	.384510111497162	.220482022354188	-.769020222994324	-.440964044708376
1002200	1	.0547776833647632	.195396624258226	-.362757881370655	-.0453374695185046	-.0295432023352727	-.522458724238167	-.5	1	.406262341623669	.395626575189871	-.210865717365444	-.758384456560526	.105432858682722	.379192228280263	-.210865717365444	-.758384456560526
1002200	1	.0796012670897953	.0547776833647632	.195396624258226	-.362757881370655	-.0453374695185046	-.0295432023352727	-.5	1	.406262341623669	.395626575189871	-.351484658258906	-.200229950931646	.175742329129453	.100114975465823	-.351484658258906	-.200229950931646
1002200	1	-.999579978957829	.0796012670897953	.0547776833647632	.195396624258226	-.362757881370655	-.0453374695185046	-.5	1	.406262341623669	.395626575189871	-.326661074533874	-.340848891825108	.163330537266937	.170424445912554	-.326661074533874	-.340848891825108
1002200	1	.510070500588753	-.999579978957829	.0796012670897953	.0547776833647632	.195396624258226	-.362757881370655	-.5	1	.406262341623669	.395626575189871	-1.4058423205815	-.316025308100076	.702921160290749	.158012654050038	-1.4058423205815	-.316025308100076
1002200	1	.623669311440071	.510070500588753	-.999579978957829	.0796012670897953	.0547776833647632	.195396624258226	-.5	1	.406262341623669	.395626575189871	.103808158965084	-1.3952065541477	-.0519040794825419	.69760327707385	.103808158965084	-1.3952065541477
1002200	1	.640570061978272	.623669311440071	.510070500588753	-.999579978957829	.0796012670897953	.0547776833647632	-.5	1	.406262341623669	.395626575189871	.217406969816402	.114443925398882	-.108703484908201	-.0572219626994408	.217406969816402	.114443925398882
1002200	1	.103082362939318	.640570061978272	.623669311440071	.510070500588753	-.999579978957829	.0796012670897953	-.5	1	.406262341623669	.395626575189871	.234307720354603	.2280427362502	-.117153860177302	-.1140213681251	.234307720354603	.2280427362502
1002200	1	.286726759885445	.103082362939318	.640570061978272	.623669311440071	.510070500588753	-.999579978957829	-.5	1	.406262341623669	.395626575189871	-.303179978684351	.244943486788401	.151589989342175	-.1224717433942	-.303179978684351	.244943486788401
1002200	1	1.34481229472728	.286726759885445	.103082362939318	.640570061978272	.623669311440071	.510070500588753	-.5	1	.406262341623669	.395626575189871	-.119535581738224	-.292544212250553	.0597677908691119	.146272106125277	-.119535581738224	-.292544212250553
1002200	1	1.58850489437682	1.34481229472728	.286726759885445	.103082362939318	.640570061978272	.623669311440071	-.5	1	.406262341623669	.395626575189871	.938549953103612	-.108899815304426	-.469274976551806	.054449907652213	.938549953103612	-.108899815304426
1002200	1	.548604631587278	1.58850489437682	1.34481229472728	.286726759885445	.103082362939318	.640570061978272	-.5	1	.406262341623669	.395626575189871	1.18224255275315	.94918571953741	-.591121276376575	-.474592859768705	1.18224255275315	.94918571953741
1002200	1	1.26837355790457	.548604631587278	1.58850489437682	1.34481229472728	.286726759885445	.103082362939318	-.5	1	.406262341623669	.395626575189871	.142342289963609	1.19287831918695	-.0711711449818046	-.596439159593474	.142342289963609	1.19287831918695
1002200	2	1.13395892941239	1.26837355790457	.548604631587278	1.58850489437682	1.34481229472728	.286726759885445	1	0	.406262341623669	.395626575189871	.862111216280896	.152978056397407	.862111216280896	.152978056397407	0	0
1002200	2	.176511280097852	1.13395892941239	1.26837355790457	.548604631587278	1.58850489437682	1.34481229472728	1	0	.406262341623669	.395626575189871	.727696587788719	.872746982714694	.727696587788719	.872746982714694	0	0
1002200	2	1.11547552371837	.176511280097852	1.13395892941239	1.26837355790457	.548604631587278	1.58850489437682	1	0	.406262341623669	.395626575189871	-.229751061525817	.738332354222517	-.229751061525817	.738332354222517	0	0
1002200	2	1.00186526191635	1.11547552371837	.176511280097852	1.13395892941239	1.26837355790457	.548604631587278	1	0	.406262341623669	.395626575189871	.709213182094706	-.21911529509202	.709213182094706	-.21911529509202	0	0
1002200	2	.873546784656671	1.00186526191635	1.11547552371837	.176511280097852	1.13395892941239	1.26837355790457	1	0	.406262341623669	.395626575189871	.595602920292682	.719848948528504	.595602920292682	.719848948528504	0	0
1002600	2	.835052627378158						1	0	.463870065448845	.449529823450614					0	0
1002600	2	.452717692036704	.835052627378158					1	0	.463870065448845	.449529823450614	.371182561929313		.371182561929313		0	0
1002600	2	.540332105621196	.452717692036704	.835052627378158				1	0	.463870065448845	.449529823450614	-.0111523734121414	.385522803927545	-.0111523734121414	.385522803927545	0	0
1002600	2	.0418127062003031	.540332105621196	.452717692036704	.835052627378158			1	0	.463870065448845	.449529823450614	.0764620401723506	.00318786858609044	.0764620401723506	.00318786858609044	0	0
1002600	2	-.362757881370748	.0418127062003031	.540332105621196	.452717692036704	.835052627378158		1	0	.463870065448845	.449529823450614	-.422057359248542	.0908022821705824	-.422057359248542	.0908022821705824	0	0
1002600	2	-.0143032357786283	-.362757881370748	.0418127062003031	.540332105621196	.452717692036704	.835052627378158	1	0	.463870065448845	.449529823450614	-.826627946819593	-.407717117250311	-.826627946819593	-.407717117250311	0	0
1002600	2	.822151842732122	-.0143032357786283	-.362757881370748	.0418127062003031	.540332105621196	.452717692036704	1	0	.463870065448845	.449529823450614	-.478173301227474	-.812287704821361	-.478173301227474	-.812287704821361	0	0
1002600	2	-.27258125102166	.822151842732122	-.0143032357786283	-.362757881370748	.0418127062003031	.540332105621196	1	0	.463870065448845	.449529823450614	.358281777283277	-.463833059229242	.358281777283277	-.463833059229242	0	0
1002600	2	.609658596997164	-.27258125102166	.822151842732122	-.0143032357786283	-.362757881370748	.0418127062003031	1	0	.463870065448845	.449529823450614	-.736451316470505	.372622019281509	-.736451316470505	.372622019281509	0	0
1002600	2	.606084136638866	.609658596997164	-.27258125102166	.822151842732122	-.0143032357786283	-.362757881370748	1	0	.463870065448845	.449529823450614	.145788531548319	-.722111074472273	.145788531548319	-.722111074472273	0	0
1002600	2	.156767221902002	.606084136638866	.609658596997164	-.27258125102166	.822151842732122	-.0143032357786283	1	0	.463870065448845	.449529823450614	.14221407119002	.16012877354655	.14221407119002	.16012877354655	0	0
1002600	2	-.39751998762996	.156767221902002	.606084136638866	.609658596997164	-.27258125102166	.822151842732122	1	0	.463870065448845	.449529823450614	-.307102843546843	.156554313188252	-.307102843546843	.156554313188252	0	0
1002600	2	.746015237469999	-.39751998762996	.156767221902002	.606084136638866	.609658596997164	-.27258125102166	1	0	.463870065448845	.449529823450614	-.861390053078805	-.292762601548611	-.861390053078805	-.292762601548611	0	0
1002600	2	.910688592661053	.746015237469999	-.39751998762996	.156767221902002	.606084136638866	.609658596997164	1	0	.463870065448845	.449529823450614	.282145172021154	-.847049811080573	.282145172021154	-.847049811080573	0	0
1002600	3	.186056598003897	.910688592661053	.746015237469999	-.39751998762996	.156767221902002	.606084136638866	-.5	-1	.463870065448845	.449529823450614	.446818527212207	.296485414019385	-.223409263606104	-.148242707009693	-.446818527212207	-.296485414019385
1002600	3	.82215184273203	.186056598003897	.910688592661053	.746015237469999	-.39751998762996	.156767221902002	-.5	-1	.463870065448845	.449529823450614	-.277813467444948	.461158769210439	.138906733722474	-.230579384605219	.277813467444948	-.461158769210439
1002600	3	.36839680633658	.82215184273203	.186056598003897	.910688592661053	.746015237469999	-.39751998762996	-.5	-1	.463870065448845	.449529823450614	.358281777283184	-.263473225446716	-.179140888641592	.131736612723358	-.358281777283184	.263473225446716
1002600	3	.756294876714477	.36839680633658	.82215184273203	.186056598003897	.910688592661053	.746015237469999	-.5	-1	.463870065448845	.449529823450614	-.0954732591122655	.372622019281416	.0477366295561327	-.186311009640708	.0954732591122655	-.372622019281416
1002600	3	.392530486053299	.756294876714477	.36839680633658	.82215184273203	.186056598003897	.910688592661053	-.5	-1	.463870065448845	.449529823450614	.292424811265632	-.0811330171140336	-.146212405632816	.0405665085570168	-.292424811265632	.0811330171140336
1002600	3	-.197947632724848	.392530486053299	.756294876714477	.36839680633658	.82215184273203	.186056598003897	-.5	-1	.463870065448845	.449529823450614	-.0713395793955461	.306765053263863	.035669789697773	-.153382526631932	.0713395793955461	-.306765053263863
1002600	3	.362147857059578	-.197947632724848	.392530486053299	.756294876714477	.36839680633658	.82215184273203	-.5	-1	.463870065448845	.449529823450614	-.661817698173693	-.0569993373973143	.330908849086847	.0284996686986571	.661817698173693	.0569993373973143
1002600	3	.103082362939318	.362147857059578	-.197947632724848	.392530486053299	.756294876714477	.36839680633658	-.5	-1	.463870065448845	.449529823450614	-.101722208389267	-.647477456175461	.0508611041946335	.323738728087731	.101722208389267	.647477456175461
1002600	3	.392530486053484	.103082362939318	.362147857059578	-.197947632724848	.392530486053299	.756294876714477	-.5	-1	.463870065448845	.449529823450614	-.360787702509527	-.0873819663910351	.180393851254764	.0436909831955176	.360787702509527	.0873819663910351
1002600	3	.176511280097852	.392530486053484	.103082362939318	.362147857059578	-.197947632724848	.392530486053299	-.5	-1	.463870065448845	.449529823450614	-.0713395793953611	-.346447460511295	.0356697896976806	.173223730255648	.0713395793953611	.346447460511295
1002600	3	.32263931577609	.176511280097852	.392530486053484	.103082362939318	.362147857059578	-.197947632724848	-.5	-1	.463870065448845	.449529823450614	-.287358785350994	-.0569993373971293	.143679392675497	.0284996686985647	.287358785350994	.0569993373971293
1002600	3	1.04574299982883	.32263931577609	.176511280097852	.392530486053484	.103082362939318	.362147857059578	-.5	-1	.463870065448845	.449529823450614	-.141230749672756	-.273018543352762	.0706153748363778	.136509271676381	.141230749672756	.273018543352762
1002600	3	1.58172479077951	1.04574299982883	.32263931577609	.176511280097852	.392530486053484	.103082362939318	-.5	-1	.463870065448845	.449529823450614	.581872934379983	-.126890507674524	-.290936467189991	.0634452538372619	-.581872934379983	.126890507674524
1002600	3	1.28372124974572	1.58172479077951	1.04574299982883	.32263931577609	.176511280097852	.392530486053484	-.5	-1	.463870065448845	.449529823450614	1.11785472533067	.596213176378214	-.558927362665334	-.298106588189107	-1.11785472533067	-.596213176378214
1002600	3	.761344869451303	1.28372124974572	1.58172479077951	1.04574299982883	.32263931577609	.176511280097852	-.5	-1	.463870065448845	.449529823450614	.819851184296875	1.1321949673289	-.409925592148437	-.56609748366445	-.819851184296875	-1.1321949673289
1002600	3	.404112358603299	.761344869451303	1.28372124974572	1.58172479077951	1.04574299982883	.32263931577609	-.5	-1	.463870065448845	.449529823450614	.297474804002458	.834191426295106	-.148737402001229	-.417095713147553	-.297474804002458	-.834191426295106
1002600	3	.883134248662396	.404112358603299	.761344869451303	1.28372124974572	1.58172479077951	1.04574299982883	-.5	-1	.463870065448845	.449529823450614	-.0597577068455459	.31181504600069	.029878853422773	-.155907523000345	.0597577068455459	-.31181504600069
1002600	3	.928132482942446	.883134248662396	.404112358603299	.761344869451303	1.28372124974572	1.58172479077951	-.5	-1	.463870065448845	.449529823450614	.419264183213551	-.0454174648473141	-.209632091606775	.0227087324236571	-.419264183213551	.0454174648473141
1002600	3	.156767221902095	.928132482942446	.883134248662396	.404112358603299	.761344869451303	1.28372124974572	-.5	-1	.463870065448845	.449529823450614	.464262417493601	.433604425211783	-.2321312087468	-.216802212605891	-.464262417493601	-.433604425211783
1002600	3	.315690455820762	.156767221902095	.928132482942446	.883134248662396	.404112358603299	.761344869451303	-.5	-1	.463870065448845	.449529823450614	-.307102843546751	.478602659491833	.153551421773375	-.239301329745916	.307102843546751	-.478602659491833
1002600	3	.0146604601567807	.315690455820762	.156767221902095	.928132482942446	.883134248662396	.404112358603299	-.5	-1	.463870065448845	.449529823450614	-.148179609628083	-.292762601548519	.0740898048140417	.146381300774259	.148179609628083	.292762601548519
1002600	3	.965778535386957	.0146604601567807	.315690455820762	.156767221902095	.928132482942446	.883134248662396	-.5	-1	.463870065448845	.449529823450614	-.449209605292065	-.133839367629852	.224604802646032	.0669196838149258	.449209605292065	.133839367629852
1002600	3	.954662530481495	.965778535386957	.0146604601567807	.315690455820762	.156767221902095	.928132482942446	-.5	-1	.463870065448845	.449529823450614	.501908469938111	-.434869363293833	-.250954234969056	.217434681646916	-.501908469938111	.434869363293833
1002700	3	.342842701864273						-.5	-1	.505963228803256	.514480204581333
1002700	3	.491781714876351	.342842701864273					-.5	-1	.505963228803256	.514480204581333	-.163120526938983		.0815602634694915		.163120526938983
1002700	3	.18605659800399	.491781714876351	.342842701864273				-.5	-1	.505963228803256	.514480204581333	-.014181513926905	-.17163750271706	.00709075696345252	.0858187513585301	.014181513926905	.17163750271706
1002700	3	.873546784656578	.18605659800399	.491781714876351	.342842701864273			-.5	-1	.505963228803256	.514480204581333	-.319906630799266	-.0226984897049821	.159953315399633	.0113492448524911	.319906630799266	.0226984897049821
1002700	3	.802052367275245	.873546784656578	.18605659800399	.491781714876351	.342842701864273		-.5	-1	.505963228803256	.514480204581333	.367583555853323	-.328423606577343	-.183791777926661	.164211803288672	-.367583555853323	.328423606577343
1002700	3	.901696667270553	.802052367275245	.873546784656578	.18605659800399	.491781714876351	.342842701864273	-.5	-1	.505963228803256	.514480204581333	.296089138471989	.359066580075246	-.148044569235994	-.179533290037623	-.296089138471989	-.359066580075246
1002700	3	.556722521809365	.901696667270553	.802052367275245	.873546784656578	.18605659800399	.491781714876351	-.5	-1	.505963228803256	.514480204581333	.395733438467298	.287572162693912	-.197866719233649	-.143786081346956	-.395733438467298	-.287572162693912
1002700	3	.114363373348915	.556722521809365	.901696667270553	.802052367275245	.873546784656578	.18605659800399	-.5	-1	.505963228803256	.514480204581333	.0507592930061096	.387216462689221	-.0253796465030548	-.19360823134461	-.0507592930061096	-.387216462689221
1002700	3	.0418127062003031	.114363373348915	.556722521809365	.901696667270553	.802052367275245	.873546784656578	-.5	-1	.505963228803256	.514480204581333	-.391599855454341	.0422423172280325	.19579992772717	-.0211211586140163	.391599855454341	-.0422423172280325
1002700	3	1.11879498814792	.0418127062003031	.114363373348915	.556722521809365	.901696667270553	.802052367275245	-.5	-1	.505963228803256	.514480204581333	-.464150522602953	-.400116831232418	.232075261301476	.200058415616209	.464150522602953	.400116831232418
1002700	3	.857752517473254	1.11879498814792	.0418127062003031	.114363373348915	.556722521809365	.901696667270553	-.5	-1	.505963228803256	.514480204581333	.612831759344668	-.47266749838103	-.306415879672334	.236333749190515	-.612831759344668	.47266749838103
1002700	1	1.22830672565566	.857752517473254	1.11879498814792	.0418127062003031	.114363373348915	.556722521809365	-.5	1	.505963228803256	.514480204581333	.351789288669998	.604314783566591	-.175894644334999	-.302157391783295	.351789288669998	.604314783566591
1002700	1	.176511280097667	1.22830672565566	.857752517473254	1.11879498814792	.0418127062003031	.114363373348915	-.5	1	.505963228803256	.514480204581333	.722343496852403	.343272312891921	-.361171748426202	-.171636156445961	.722343496852403	.343272312891921
1002700	1	.380631262753592	.176511280097667	1.22830672565566	.857752517473254	1.11879498814792	.0418127062003031	-.5	1	.505963228803256	.514480204581333	-.329451948705589	.713826521074326	.164725974352794	-.356913260537163	-.329451948705589	.713826521074326
1002700	1	.710819487158786	.380631262753592	.176511280097667	1.22830672565566	.857752517473254	1.11879498814792	-.5	1	.505963228803256	.514480204581333	-.125331966049664	-.337968924483666	.0626659830248321	.168984462241833	-.125331966049664	-.337968924483666
1002700	1	1.13924881797878	.710819487158786	.380631262753592	.176511280097667	1.22830672565566	.857752517473254	-.5	1	.505963228803256	.514480204581333	.20485625835553	-.133848941827741	-.102428129177765	.0669244709138706	.20485625835553	-.133848941827741
1002700	1	.602480012370133	1.13924881797878	.710819487158786	.380631262753592	.176511280097667	1.22830672565566	-.5	1	.505963228803256	.514480204581333	.633285589175521	.196339282577453	-.31664279458776	-.0981696412887267	.633285589175521	.196339282577453
1002700	1	.912464850687041	.602480012370133	1.13924881797878	.710819487158786	.380631262753592	.176511280097667	-.5	1	.505963228803256	.514480204581333	.0965167835668772	.624768613397444	-.0482583917834386	-.312384306698722	.0965167835668772	.624768613397444
1002700	1	.702275713615678	.912464850687041	.602480012370133	1.13924881797878	.710819487158786	.380631262753592	-.5	1	.505963228803256	.514480204581333	.406501621883785	.0879998077888001	-.203250810941892	-.0439999038944001	.406501621883785	.0879998077888001
1002700	1	1.10988607099426	.702275713615678	.912464850687041	.602480012370133	1.13924881797878	.710819487158786	-.5	1	.505963228803256	.514480204581333	.196312484812422	.397984646105708	-.0981562424062109	-.198992323052854	.196312484812422	.397984646105708
1002700	1	.580203617658981	1.10988607099426	.702275713615678	.912464850687041	.602480012370133	1.13924881797878	-.5	1	.505963228803256	.514480204581333	.603922842191007	.187795509034345	-.301961421095504	-.0938977545171724	.603922842191007	.187795509034345
1002700	1	.886910746214652	.580203617658981	1.10988607099426	.702275713615678	.912464850687041	.602480012370133	-.5	1	.505963228803256	.514480204581333	.0742403888557249	.59540586641293	-.0371201944278625	-.297702933206465	.0742403888557249	.59540586641293
1002700	1	.653632534817514	.886910746214652	.580203617658981	1.10988607099426	.702275713615678	.912464850687041	-.5	1	.505963228803256	.514480204581333	.380947517411397	.0657234130776478	-.190473758705698	-.0328617065388239	.380947517411397	.0657234130776478
1002700	1	-.397519987629867	.653632534817514	.886910746214652	.580203617658981	1.10988607099426	.702275713615678	-.5	1	.505963228803256	.514480204581333	.147669306014258	.37243054163332	-.0738346530071292	-.18621527081666	.147669306014258	.37243054163332
1002700	1	-.573611246685548	-.397519987629867	.653632534817514	.886910746214652	.580203617658981	1.10988607099426	-.5	1	.505963228803256	.514480204581333	-.903483216433123	.139152330236181	.451741608216561	-.0695761651180907	-.903483216433123	.139152330236181
1002700	1	.286726759885445	-.573611246685548	-.397519987629867	.653632534817514	.886910746214652	.580203617658981	-.5	1	.505963228803256	.514480204581333	-1.0795744754888	-.9120001922112	.539787237744402	.4560000961056	-1.0795744754888	-.9120001922112
1002700	1	.136082623042244	.286726759885445	-.573611246685548	-.397519987629867	.653632534817514	.886910746214652	-.5	1	.505963228803256	.514480204581333	-.21923646891781	-1.08809145126688	.109618234458905	.544045725633441	-.21923646891781	-1.08809145126688
1002700	1	.368396806336765	.136082623042244	.286726759885445	-.573611246685548	-.397519987629867	.653632534817514	-.5	1	.505963228803256	.514480204581333	-.369880605761012	-.227753444695887	.184940302880506	.113876722347944	-.369880605761012	-.227753444695887
1002700	1	-.397519987629867	.368396806336765	.136082623042244	.286726759885445	-.573611246685548	-.397519987629867	-.5	1	.505963228803256	.514480204581333	-.137566422466491	-.378397581539089	.0687832112332454	.189198790769545	-.137566422466491	-.378397581539089
1002700	2	.308628601333275	-.397519987629867	.368396806336765	.136082623042244	.286726759885445	-.573611246685548	1	0	.505963228803256	.514480204581333	-.903483216433123	-.146083398244568	-.903483216433123	-.146083398244568	0	0
1002700	2	.991646096734665	.308628601333275	-.397519987629867	.368396806336765	.136082623042244	.286726759885445	1	0	.505963228803256	.514480204581333	-.197334627469981	-.9120001922112	-.197334627469981	-.9120001922112	0	0
1002700	2	.675587110705565	.991646096734665	.308628601333275	-.397519987629867	.368396806336765	.136082623042244	1	0	.505963228803256	.514480204581333	.48568286793141	-.205851603248058	.48568286793141	-.205851603248058	0	0
1002700	2	1.31848335600493	.675587110705565	.991646096734665	.308628601333275	-.397519987629867	.368396806336765	1	0	.505963228803256	.514480204581333	.169623881902309	.477165892153332	.169623881902309	.477165892153332	0	0
1002700	2	.523298766322508	1.31848335600493	.675587110705565	.991646096734665	.308628601333275	-.397519987629867	1	0	.505963228803256	.514480204581333	.812520127201676	.161106906124232	.812520127201676	.161106906124232	0	0
1002700	2	.835052627378262	.523298766322508	1.31848335600493	.675587110705565	.991646096734665	.308628601333275	1	0	.505963228803256	.514480204581333	.0173355375192523	.804003151423599	.0173355375192523	.804003151423599	0	0
1002700	2	-.154481938943573	.835052627378262	.523298766322508	1.31848335600493	.675587110705565	.991646096734665	1	0	.505963228803256	.514480204581333	.329089398575007	.00881856174117523	.329089398575007	.00881856174117523	0	0
1002700	2	.740782710536414	-.154481938943573	.835052627378262	.523298766322508	1.31848335600493	.675587110705565	1	0	.505963228803256	.514480204581333	-.660445167746828	.32057242279693	-.660445167746828	.32057242279693	0	0
1002700	2	-.0295432023352727	.740782710536414	-.154481938943573	.835052627378262	.523298766322508	1.31848335600493	1	0	.505963228803256	.514480204581333	.234819481733159	-.668962143524905	.234819481733159	-.668962143524905	0	0
1002700	2	.315690455820762	-.0295432023352727	.740782710536414	-.154481938943573	.835052627378262	.523298766322508	1	0	.505963228803256	.514480204581333	-.535506431138528	.226302505955082	-.535506431138528	.226302505955082	0	0
1002700	2	.527620140105151	.315690455820762	-.0295432023352727	.740782710536414	-.154481938943573	.835052627378262	1	0	.505963228803256	.514480204581333	-.190272772982494	-.544023406916606	-.190272772982494	-.544023406916606	0	0
1002700	2	.247574635923297	.527620140105151	.315690455820762	-.0295432023352727	.740782710536414	-.154481938943573	1	0	.505963228803256	.514480204581333	.021656911301895	-.198789748760571	.021656911301895	-.198789748760571	0	0
1002700	2	.156767221902095	.247574635923297	.527620140105151	.315690455820762	-.0295432023352727	.740782710536414	1	0	.505963228803256	.514480204581333	-.258388592879959	.0131399355238179	-.258388592879959	.0131399355238179	0	0
1002700	2	.808856075330282	.156767221902095	.247574635923297	.527620140105151	.315690455820762	-.0295432023352727	1	0	.505963228803256	.514480204581333	-.349196006901161	-.266905568658036	-.349196006901161	-.266905568658036	0	0
1002800	2	.156767221901991						1	0	.2400376419306	.239042210168887					0	0
1002800	2	.0418127062003031	.156767221901991					1	0	.2400376419306	.239042210168887	-.083270420028609		-.083270420028609		0	0
1002800	2	.910688592661145	.0418127062003031	.156767221901991				1	0	.2400376419306	.239042210168887	-.198224935730297	-.0822749882668964	-.198224935730297	-.0822749882668964	0	0
1002800	2	.452717692036708	.910688592661145	.0418127062003031	.156767221901991			1	0	.2400376419306	.239042210168887	.670650950730545	-.197229503968584	.670650950730545	-.197229503968584	0	0
1002800	2	.7809773411916	.452717692036708	.910688592661145	.0418127062003031	.156767221901991		1	0	.2400376419306	.239042210168887	.212680050106109	.671646382492258	.212680050106109	.671646382492258	0	0
1002800	2	-.27258125102166	.7809773411916	.452717692036708	.910688592661145	.0418127062003031	.156767221901991	1	0	.2400376419306	.239042210168887	.540939699261001	.213675481867821	.540939699261001	.213675481867821	0	0
1002800	2	.271486793328616	-.27258125102166	.7809773411916	.452717692036708	.910688592661145	.0418127062003031	1	0	.2400376419306	.239042210168887	-.512618892952259	.541935131022713	-.512618892952259	.541935131022713	0	0
1002800	2	.0284487446423215	.271486793328616	-.27258125102166	.7809773411916	.452717692036708	.910688592661145	1	0	.2400376419306	.239042210168887	.0314491513980164	-.511623461190547	.0314491513980164	-.511623461190547	0	0
1002800	2	.0915004903894106	.0284487446423215	.271486793328616	-.27258125102166	.7809773411916	.452717692036708	1	0	.2400376419306	.239042210168887	-.211588897288278	.032444583159729	-.211588897288278	.032444583159729	0	0
1002800	2	.0915004903894106	.0915004903894106	.0284487446423215	.271486793328616	-.27258125102166	.7809773411916	1	0	.2400376419306	.239042210168887	-.148537151541189	-.210593465526565	-.148537151541189	-.210593465526565	0	0
1002800	3	-.435308548519452	.0915004903894106	.0915004903894106	.0284487446423215	.271486793328616	-.27258125102166	-.5	-1	.2400376419306	.239042210168887	-.148537151541189	-.147541719779476	.0742685757705945	.0737708598897382	.148537151541189	.147541719779476
1002800	3	.552682544007533	-.435308548519452	.0915004903894106	.0915004903894106	.0284487446423215	.271486793328616	-.5	-1	.2400376419306	.239042210168887	-.675346190450052	-.147541719779476	.337673095225026	.0737708598897382	.675346190450052	.147541719779476
1002800	3	.398360029714023	.552682544007533	-.435308548519452	.0915004903894106	.0915004903894106	.0284487446423215	-.5	-1	.2400376419306	.239042210168887	.312644902076933	-.674350758688339	-.156322451038467	.337175379344169	-.312644902076933	.674350758688339
1002800	3	.678634803787385	.398360029714023	.552682544007533	-.435308548519452	.0915004903894106	.0915004903894106	-.5	-1	.2400376419306	.239042210168887	.158322387783424	.313640333838646	-.0791611938917118	-.156820166919323	-.158322387783424	-.313640333838646
1002800	3	.63724211862916	.678634803787385	.398360029714023	.552682544007533	-.435308548519452	.0915004903894106	-.5	-1	.2400376419306	.239042210168887	.438597161856785	.159317819545136	-.219298580928393	-.0796589097725681	-.438597161856785	-.159317819545136
1002800	3	-.522458724238352	.63724211862916	.678634803787385	.398360029714023	.552682544007533	-.435308548519452	-.5	-1	.2400376419306	.239042210168887	.39720447669856	.439592593618498	-.19860223834928	-.219796296809249	-.39720447669856	-.439592593618498
1002800	3	.602480012369948	-.522458724238352	.63724211862916	.678634803787385	.398360029714023	.552682544007533	-.5	-1	.2400376419306	.239042210168887	-.762496366168952	.398199908460273	.381248183084476	-.199099954230136	.762496366168952	-.398199908460273
1002800	3	.95466253048131	.602480012369948	-.522458724238352	.63724211862916	.678634803787385	.398360029714023	-.5	-1	.2400376419306	.239042210168887	.362442370439348	-.761500934407239	-.181221185219674	.380750467203619	-.362442370439348	.761500934407239
1002800	3	.0915004903893181	.95466253048131	.602480012369948	-.522458724238352	.63724211862916	.678634803787385	-.5	-1	.2400376419306	.239042210168887	.714624888550711	.363437802201061	-.357312444275355	-.18171890110053	-.714624888550711	-.363437802201061
1002800	3	-.573611246685733	.0915004903893181	.95466253048131	.602480012369948	-.522458724238352	.63724211862916	-.5	-1	.2400376419306	.239042210168887	-.148537151541282	.715620320312424	.0742685757706407	-.357810160156212	.148537151541282	-.715620320312424
1002800	3	.195396624258041	-.573611246685733	.0915004903893181	.95466253048131	.602480012369948	-.522458724238352	-.5	-1	.2400376419306	.239042210168887	-.813648888616333	-.147541719779569	.406824444308166	.0737708598897844	.813648888616333	.147541719779569
1002800	3	-.197947632724848	.195396624258041	-.573611246685733	.0915004903893181	.95466253048131	.602480012369948	-.5	-1	.2400376419306	.239042210168887	-.044641017672559	-.81265345685462	.0223205088362795	.40632672842731	.044641017672559	.81265345685462
1002800	3	.294150777964467	-.197947632724848	.195396624258041	-.573611246685733	.0915004903893181	.95466253048131	-.5	-1	.2400376419306	.239042210168887	-.437985274655448	-.0436455859108464	.218992637327724	.0218227929554232	.437985274655448	.0436455859108464
1002800	3	1.03115463801824	.294150777964467	-.197947632724848	.195396624258041	-.573611246685733	.0915004903893181	-.5	-1	.2400376419306	.239042210168887	.0541131360338677	-.436989842893735	-.0270565680169338	.218494921446867	-.0541131360338677	.436989842893735
1002800	3	.114363373349007	1.03115463801824	.294150777964467	-.197947632724848	.195396624258041	-.573611246685733	-.5	-1	.2400376419306	.239042210168887	.791116996087641	.0551085677955803	-.395558498043821	-.0275542838977902	-.791116996087641	-.0551085677955803
1002800	3	-.154481938943573	.114363373349007	1.03115463801824	.294150777964467	-.197947632724848	.195396624258041	-.5	-1	.2400376419306	.239042210168887	-.125674268581592	.792112427849354	.0628371342907962	-.396056213924677	.125674268581592	-.792112427849354
1002800	3	-.698549983293848	-.154481938943573	.114363373349007	1.03115463801824	.294150777964467	-.197947632724848	-.5	-1	.2400376419306	.239042210168887	-.394519580874172	-.12467883681988	.197259790437086	.0623394184099398	.394519580874172	.12467883681988
1002800	3	.255692526145477	-.698549983293848	-.154481938943573	.114363373349007	1.03115463801824	.294150777964467	-.5	-1	.2400376419306	.239042210168887	-.938587625224448	-.39352414911246	.469293812612224	.19676207455623	.938587625224448	.39352414911246
1002800	1	.748608048048371	.255692526145477	-.698549983293848	-.154481938943573	.114363373349007	1.03115463801824	-.5	1	.2400376419306	.239042210168887	.015654884214877	-.937592193462735	-.00782744210743849	.468796096731368	.015654884214877	-.937592193462735
1002800	1	-.476701233677492	.748608048048371	.255692526145477	-.698549983293848	-.154481938943573	.114363373349007	-.5	1	.2400376419306	.239042210168887	.508570406117771	.0166503159765896	-.254285203058886	-.00832515798829481	.508570406117771	.0166503159765896
1002800	1	.222268770658527	-.476701233677492	.748608048048371	.255692526145477	-.698549983293848	-.154481938943573	-.5	1	.2400376419306	.239042210168887	-.716738875608091	.509565837879484	.358369437804046	-.254782918939742	-.716738875608091	.509565837879484
1002800	1	.799760570495752	.222268770658527	-.476701233677492	.748608048048371	.255692526145477	-.698549983293848	-.5	1	.2400376419306	.239042210168887	-.0177688712720727	-.715743443846379	.00888443563603636	.357871721923189	-.0177688712720727	-.715743443846379
1002800	1	.222268770658527	.799760570495752	.222268770658527	-.476701233677492	.748608048048371	.255692526145477	-.5	1	.2400376419306	.239042210168887	.559722928565153	-.0167734395103601	-.279861464282576	.00838671975518004	.559722928565153	-.0167734395103601
1002800	1	.962631460152771	.222268770658527	.799760570495752	.222268770658527	-.476701233677492	.748608048048371	-.5	1	.2400376419306	.239042210168887	-.0177688712720727	.560718360326865	.00888443563603636	-.280359180163433	-.0177688712720727	.560718360326865
1002800	1	.386621626442964	.962631460152771	.222268770658527	.799760570495752	.222268770658527	-.476701233677492	-.5	1	.2400376419306	.239042210168887	.722593818222171	-.0167734395103601	-.361296909111086	.00838671975518004	.722593818222171	-.0167734395103601
1002800	1	.028448744642414	.386621626442964	.962631460152771	.222268770658527	.799760570495752	.222268770658527	-.5	1	.2400376419306	.239042210168887	.146583984512364	.723589249983884	-.0732919922561822	-.361794624991942	.146583984512364	.723589249983884
1002800	1	.560725264263132	.028448744642414	.386621626442964	.962631460152771	.222268770658527	.799760570495752	-.5	1	.2400376419306	.239042210168887	-.211588897288186	.147579416274077	.105794448644093	-.0737897081370385	-.211588897288186	.147579416274077
1002800	1	.255692526145477	.560725264263132	.028448744642414	.386621626442964	.962631460152771	.222268770658527	-.5	1	.2400376419306	.239042210168887	.320687622332532	-.210593465526473	-.160343811166266	.105296732763236	.320687622332532	-.210593465526473
1002800	1	.491781714876443	.255692526145477	.560725264263132	.028448744642414	.386621626442964	.962631460152771	-.5	1	.2400376419306	.239042210168887	.015654884214877	.321683054094245	-.00782744210743849	-.160841527047122	.015654884214877	.321683054094245
1002800	1	-.522458724238167	.491781714876443	.255692526145477	.560725264263132	.028448744642414	.386621626442964	-.5	1	.2400376419306	.239042210168887	.251744072945844	.0166503159765896	-.125872036472922	-.00832515798829481	.251744072945844	.0166503159765896
1002800	1	.342842701864377	-.522458724238167	.491781714876443	.255692526145477	.560725264263132	.028448744642414	-.5	1	.2400376419306	.239042210168887	-.762496366168767	.252739504707556	.381248183084383	-.126369752353778	-.762496366168767	.252739504707556
1002800	2	.613203877761906	.342842701864377	-.522458724238167	.491781714876443	.255692526145477	.560725264263132	1	0	.2400376419306	.239042210168887	.102805059933777	-.761500934407054	.102805059933777	-.761500934407054	0	0
1002800	2	-.221428728574186	.613203877761906	.342842701864377	-.522458724238167	.491781714876443	.255692526145477	1	0	.2400376419306	.239042210168887	.373166235831306	.10380049169549	.373166235831306	.10380049169549	0	0
1002800	2	-.522458724238167	-.221428728574186	.613203877761906	.342842701864377	-.522458724238167	.491781714876443	1	0	.2400376419306	.239042210168887	-.461466370504785	.374161667593019	-.461466370504785	.374161667593019	0	0
1002800	2	.362147857059763	-.522458724238167	-.221428728574186	.613203877761906	.342842701864377	-.522458724238167	1	0	.2400376419306	.239042210168887	-.762496366168767	-.460470938743073	-.762496366168767	-.460470938743073	0	0
1002800	2	.643872697528358	.362147857059763	-.522458724238167	-.221428728574186	.613203877761906	.342842701864377	1	0	.2400376419306	.239042210168887	.122110215129164	-.761500934407054	.122110215129164	-.761500934407054	0	0
1002800	2	.420925857612949	.643872697528358	.362147857059763	-.522458724238167	-.221428728574186	.613203877761906	1	0	.2400376419306	.239042210168887	.403835055597758	.123105646890876	.403835055597758	.123105646890876	0	0
1002800	2	-.631603193663235	.420925857612949	.643872697528358	.362147857059763	-.522458724238167	-.221428728574186	1	0	.2400376419306	.239042210168887	.18088821568235	.404830487359471	.18088821568235	.404830487359471	0	0
1002800	2	-.631603193663235	-.631603193663235	.420925857612949	.643872697528358	.362147857059763	-.522458724238167	1	0	.2400376419306	.239042210168887	-.871640835593835	.181883647444063	-.871640835593835	.181883647444063	0	0
1002800	2	.72469589064296	-.631603193663235	-.631603193663235	.420925857612949	.643872697528358	.362147857059763	1	0	.2400376419306	.239042210168887	-.871640835593835	-.870645403832122	-.871640835593835	-.870645403832122	0	0
1002800	2	.482340158643602	.72469589064296	-.631603193663235	-.631603193663235	.420925857612949	.643872697528358	1	0	.2400376419306	.239042210168887	.48465824871236	-.870645403832122	.48465824871236	-.870645403832122	0	0
1002800	2	.380631262753777	.482340158643602	.72469589064296	-.631603193663235	-.631603193663235	.420925857612949	1	0	.2400376419306	.239042210168887	.242302516713002	.485653680474073	.242302516713002	.485653680474073	0	0
1002800	2	-.300609974621811	.380631262753777	.482340158643602	.72469589064296	-.631603193663235	-.631603193663235	1	0	.2400376419306	.239042210168887	.140593620823177	.243297948474715	.140593620823177	.243297948474715	0	0
1002800	2	.660019333478915	-.300609974621811	.380631262753777	.482340158643602	.72469589064296	-.631603193663235	1	0	.2400376419306	.239042210168887	-.54064761655241	.14158905258489	-.54064761655241	.14158905258489	0	0
1002800	2	.213494846351022	.660019333478915	-.300609974621811	.380631262753777	.482340158643602	.72469589064296	1	0	.2400376419306	.239042210168887	.419981691548315	-.539652184790698	.419981691548315	-.539652184790698	0	0
1002800	3	.93659853040376	.213494846351022	.660019333478915	-.300609974621811	.380631262753777	.482340158643602	-.5	-1	.2400376419306	.239042210168887	-.0265427955795778	.420977123310028	.0132713977897889	-.210488561655014	.0265427955795778	-.420977123310028
1002800	3	.972005086227588	.93659853040376	.213494846351022	.660019333478915	-.300609974621811	.380631262753777	-.5	-1	.2400376419306	.239042210168887	.69656088847316	-.0255473638178652	-.34828044423658	.0127736819089326	-.69656088847316	.0255473638178652
1002800	3	-.476701233677492	.972005086227588	.93659853040376	.213494846351022	.660019333478915	-.300609974621811	-.5	-1	.2400376419306	.239042210168887	.731967444296988	.697556320234873	-.365983722148494	-.348778160117436	-.731967444296988	-.697556320234873
1002800	3	-.0453374695185046	-.476701233677492	.972005086227588	.93659853040376	.213494846351022	.660019333478915	-.5	-1	.2400376419306	.239042210168887	-.716738875608091	.732962876058701	.358369437804046	-.366481438029351	.716738875608091	-.732962876058701
1002800	3	-.246252312299218	-.0453374695185046	-.476701233677492	.972005086227588	.93659853040376	.213494846351022	-.5	-1	.2400376419306	.239042210168887	-.285375111449104	-.715743443846379	.142687555724552	.357871721923189	.285375111449104	.715743443846379
1002800	3	.748608048048371	-.246252312299218	-.0453374695185046	-.476701233677492	.972005086227588	.93659853040376	-.5	-1	.2400376419306	.239042210168887	-.486289954229818	-.284379679687392	.243144977114909	.142189839843696	.486289954229818	.284379679687392
1002800	3	.482340158643602	.748608048048371	-.246252312299218	-.0453374695185046	-.476701233677492	.972005086227588	-.5	-1	.2400376419306	.239042210168887	.508570406117771	-.485294522468105	-.254285203058886	.242647261234052	-.508570406117771	.485294522468105
1002800	3	-.175671238013511	.482340158643602	.748608048048371	-.246252312299218	-.0453374695185046	-.476701233677492	-.5	-1	.2400376419306	.239042210168887	.242302516713002	.509565837879484	-.121151258356501	-.254782918939742	-.242302516713002	-.509565837879484
1002800	3	.230868942420444	-.175671238013511	.482340158643602	.748608048048371	-.246252312299218	-.0453374695185046	-.5	-1	.2400376419306	.239042210168887	-.41570887994411	.243297948474715	.207854439972055	-.121648974237357	.41570887994411	-.243297948474715
1002800	3	.819963956584039	.230868942420444	-.175671238013511	.482340158643602	.748608048048371	-.246252312299218	-.5	-1	.2400376419306	.239042210168887	-.00916869951015514	-.414713448182398	.00458434975507757	.207356724091199	.00916869951015514	.414713448182398
1002800	3	.176511280097852	.819963956584039	.230868942420444	-.175671238013511	.482340158643602	.748608048048371	-.5	-1	.2400376419306	.239042210168887	.57992631465344	-.00817326774844251	-.28996315732672	.00408663387422126	-.57992631465344	.00817326774844251
1002800	3	.0915004903895031	.176511280097852	.819963956584039	.230868942420444	-.175671238013511	.482340158643602	-.5	-1	.2400376419306	.239042210168887	-.0635263618327478	.580921746415152	.0317631809163739	-.290460873207576	.0635263618327478	-.580921746415152
1002800	1	.580203617658981	.0915004903895031	.176511280097852	.819963956584039	.230868942420444	-.175671238013511	-.5	1	.2400376419306	.239042210168887	-.148537151541097	-.0625309300710352	.0742685757705483	.0312654650355176	-.148537151541097	-.0625309300710352
1002800	1	.255692526145477	.580203617658981	.0915004903895031	.176511280097852	.819963956584039	.230868942420444	-.5	1	.2400376419306	.239042210168887	.340165975728381	-.147541719779384	-.170082987864191	.0737708598896919	.340165975728381	-.147541719779384
1002800	1	.523298766322508	.255692526145477	.580203617658981	.0915004903895031	.176511280097852	.819963956584039	-.5	1	.2400376419306	.239042210168887	.015654884214877	.341161407490094	-.00782744210743849	-.170580703745047	.015654884214877	.341161407490094
1002800	1	.0146604601567807	.523298766322508	.255692526145477	.580203617658981	.0915004903895031	.176511280097852	-.5	1	.2400376419306	.239042210168887	.283261124391908	.0166503159765896	-.141630562195954	-.00832515798829481	.283261124391908	.0166503159765896
1002800	1	-.197947632724663	.0146604601567807	.523298766322508	.255692526145477	.580203617658981	.0915004903895031	-.5	1	.2400376419306	.239042210168887	-.225377181773819	.284256556153621	.112688590886909	-.142128278076811	-.225377181773819	.284256556153621
1002800	1	.255692526145477	-.197947632724663	.0146604601567807	.523298766322508	.255692526145477	.580203617658981	-.5	1	.2400376419306	.239042210168887	-.437985274655263	-.224381750012106	.218992637327631	.112190875006053	-.437985274655263	-.224381750012106
1002800	1	.647150407289594	.255692526145477	-.197947632724663	.0146604601567807	.523298766322508	.255692526145477	-.5	1	.2400376419306	.239042210168887	.015654884214877	-.43698984289355	-.00782744210743849	.218494921446775	.015654884214877	-.43698984289355
1002800	1	.477541275761833	.647150407289594	.255692526145477	-.197947632724663	.0146604601567807	.523298766322508	-.5	1	.2400376419306	.239042210168887	.407112765358994	.0166503159765896	-.203556382679497	-.00832515798829481	.407112765358994	.0166503159765896
1002800	1	.103082362939318	.477541275761833	.647150407289594	.255692526145477	-.197947632724663	.0146604601567807	-.5	1	.2400376419306	.239042210168887	.237503633831233	.408108197120707	-.118751816915617	-.204054098560353	.237503633831233	.408108197120707
1002800	1	.315690455820762	.103082362939318	.477541275761833	.647150407289594	.255692526145477	-.197947632724663	-.5	1	.2400376419306	.239042210168887	-.136955278991281	.238499065592946	.0684776394956407	-.119249532796473	-.136955278991281	.238499065592946
1002800	1	.156767221902095	.315690455820762	.103082362939318	.477541275761833	.647150407289594	.255692526145477	-.5	1	.2400376419306	.239042210168887	.0756528138901624	-.135959847229569	-.0378264069450812	.0679799236147844	.0756528138901624	-.135959847229569
1003500	1	.705142354267177						-.5	1	.0889672713995855	.0927525884724364
1003500	1	.286726759885353	.705142354267177					-.5	1	.0889672713995855	.0927525884724364	.616175082867591		-.308087541433795		.616175082867591
1003500	1	.136082623042151	.286726759885353	.705142354267177				-.5	1	.0889672713995855	.0927525884724364	.197759488485767	.61238976579474	-.0988797442428836	-.30619488289737	.197759488485767	.61238976579474
1003500	1	.431783785201065	.136082623042151	.286726759885353	.705142354267177			-.5	1	.0889672713995855	.0927525884724364	.0471153516425655	.193974171412916	-.0235576758212828	-.0969870857064582	.0471153516425655	.193974171412916
1003500	1	.308628601333183	.431783785201065	.136082623042151	.286726759885353	.705142354267177		-.5	1	.0889672713995855	.0927525884724364	.34281651380148	.0433300345697147	-.17140825690074	-.0216650172848573	.34281651380148	.0433300345697147
1003500	1	-.0295432023353652	.308628601333183	.431783785201065	.136082623042151	.286726759885353	.705142354267177	-.5	1	.0889672713995855	.0927525884724364	.219661329933597	.339031196728629	-.109830664966799	-.169515598364314	.219661329933597	.339031196728629
1003500	1	.103082362939226	-.0295432023353652	.308628601333183	.431783785201065	.136082623042151	.286726759885353	-.5	1	.0889672713995855	.0927525884724364	-.118510473734951	.215876012860746	.0592552368674754	-.107938006430373	-.118510473734951	.215876012860746
1003500	1	.125358757650378	.103082362939226	-.0295432023353652	.308628601333183	.431783785201065	.136082623042151	-.5	1	.0889672713995855	.0927525884724364	.0141150915396402	-.122295790807802	-.00705754576982009	.0611478954039008	.0141150915396402	-.122295790807802
1003500	1	.374557115041491	.125358757650378	.103082362939226	-.0295432023353652	.308628601333183	.431783785201065	-.5	1	.0889672713995855	.0927525884724364	.0363914862507924	.0103297744667893	-.0181957431253962	-.00516488723339465	.0363914862507924	.0103297744667893
1003500	1	.239302109957215	.374557115041491	.125358757650378	.103082362939226	-.0295432023353652	.308628601333183	-.5	1	.0889672713995855	.0927525884724364	.285589843641905	.0326061691779415	-.142794921820953	-.0163030845889708	.285589843641905	.0326061691779415
1003500	1	.0915004903894106	.239302109957215	.374557115041491	.125358757650378	.103082362939226	-.0295432023353652	-.5	1	.0889672713995855	.0927525884724364	.150334838557629	.281804526569054	-.0751674192788146	-.140902263284527	.150334838557629	.281804526569054
1003500	1	.146548056720316	.0915004903894106	.239302109957215	.374557115041491	.125358757650378	.103082362939226	-.5	1	.0889672713995855	.0927525884724364	.00253321898982502	.146549521484778	-.00126660949491251	-.0732747607423892	.00253321898982502	.146549521484778
1003500	1	-.0295432023353652	.146548056720316	.0915004903894106	.239302109957215	.374557115041491	.125358757650378	-.5	1	.0889672713995855	.0927525884724364	.0575807853207305	-.00125209808302586	-.0287903926603652	.000626049041512929	.0575807853207305	-.00125209808302586
1003500	1	-.0453374695185971	-.0295432023353652	.146548056720316	.0915004903894106	.239302109957215	.374557115041491	-.5	1	.0889672713995855	.0927525884724364	-.118510473734951	.0537954682478796	.0592552368674754	-.0268977341239398	-.118510473734951	.0537954682478796
1003500	1	.146548056720316	-.0453374695185971	-.0295432023353652	.146548056720316	.0915004903894106	.239302109957215	-.5	1	.0889672713995855	.0927525884724364	-.134304740918183	-.122295790807802	.0671523704590913	.0611478954039008	-.134304740918183	-.122295790807802
1003500	1	.156767221901927	.146548056720316	-.0453374695185971	-.0295432023353652	.146548056720316	.0915004903894106	-.5	1	.0889672713995855	.0927525884724364	.0575807853207305	-.138090057991034	-.0287903926603652	.0690450289955168	.0575807853207305	-.138090057991034
1003500	1	-.197947632724848	.156767221901927	.146548056720316	-.0453374695185971	-.0295432023353652	.146548056720316	-.5	1	.0889672713995855	.0927525884724364	.0677999505023413	.0537954682478796	-.0338999752511706	-.0268977341239398	.0677999505023413	.0537954682478796
1003500	2	.20454000369791	-.197947632724848	.156767221901927	.146548056720316	-.0453374695185971	-.0295432023353652	1	0	.0889672713995855	.0927525884724364	-.286914904124433	.0640146334294904	-.286914904124433	.0640146334294904	0	0
1003500	2	.166751442808511	.20454000369791	-.197947632724848	.156767221901927	.146548056720316	-.0453374695185971	1	0	.0889672713995855	.0927525884724364	.115572732298325	-.290700221197284	.115572732298325	-.290700221197284	0	0
1003500	2	.0146604601565958	.166751442808511	.20454000369791	-.197947632724848	.156767221901927	.146548056720316	1	0	.0889672713995855	.0927525884724364	.077784171408925	.111787415225474	.077784171408925	.111787415225474	0	0
1003500	2	.0915004903893181	.0146604601565958	.166751442808511	.20454000369791	-.197947632724848	.156767221901927	1	0	.0889672713995855	.0927525884724364	-.0743068112429898	.0739988543360741	-.0743068112429898	.0739988543360741	0	0
1003500	2	-.476701233677677	.0915004903893181	.0146604601565958	.166751442808511	.20454000369791	-.197947632724848	1	0	.0889672713995855	.0927525884724364	.00253321898973254	-.0780921283158407	.00253321898973254	-.0780921283158407	0	0
1003500	2	-.154481938943758	-.476701233677677	.0915004903893181	.0146604601565958	.166751442808511	.20454000369791	1	0	.0889672713995855	.0927525884724364	-.565668505077263	-.00125209808311834	-.565668505077263	-.00125209808311834	0	0
1003500	2	-.154481938943758	-.154481938943758	-.476701233677677	.0915004903893181	.0146604601565958	.166751442808511	1	0	.0889672713995855	.0927525884724364	-.243449210343343	-.569453822150113	-.243449210343343	-.569453822150113	0	0
1003500	2	.0284487446422291	-.154481938943758	-.154481938943758	-.476701233677677	.0915004903893181	.0146604601565958	1	0	.0889672713995855	.0927525884724364	-.243449210343343	-.247234527416194	-.243449210343343	-.247234527416194	0	0
1003500	2	-.134278552855471	.0284487446422291	-.154481938943758	-.154481938943758	-.476701233677677	.0915004903893181	1	0	.0889672713995855	.0927525884724364	-.0605185267573565	-.247234527416194	-.0605185267573565	-.247234527416194	0	0
1003500	2	.336212122965199	-.134278552855471	.0284487446422291	-.154481938943758	-.154481938943758	-.476701233677677	1	0	.0889672713995855	.0927525884724364	-.223245824255056	-.0643038438302074	-.223245824255056	-.0643038438302074	0	0
1003500	2	.028448744642414	.336212122965199	-.134278552855471	.0284487446422291	-.154481938943758	-.154481938943758	1	0	.0889672713995855	.0927525884724364	.247244851565613	-.227031141327907	.247244851565613	-.227031141327907	0	0
1003500	2	-.0787612250054543	.028448744642414	.336212122965199	-.134278552855471	.0284487446422291	-.154481938943758	1	0	.0889672713995855	.0927525884724364	-.0605185267571715	.243459534492762	-.0605185267571715	.243459534492762	0	0
1003500	2	-.573611246685548	-.0787612250054543	.028448744642414	.336212122965199	-.134278552855471	.0284487446422291	1	0	.0889672713995855	.0927525884724364	-.16772849640504	-.0643038438300224	-.16772849640504	-.0643038438300224	0	0
1003500	2	.294150777964652	-.573611246685548	-.0787612250054543	.028448744642414	.336212122965199	-.134278552855471	1	0	.0889672713995855	.0927525884724364	-.662578518085134	-.171513813477891	-.662578518085134	-.171513813477891	0	0
1003500	2	.230868942420444	.294150777964652	-.573611246685548	-.0787612250054543	.028448744642414	.336212122965199	1	0	.0889672713995855	.0927525884724364	.205183506565067	-.666363835157985	.205183506565067	-.666363835157985	0	0
1003500	2	-.246252312299218	.230868942420444	.294150777964652	-.573611246685548	-.0787612250054543	.028448744642414	1	0	.0889672713995855	.0927525884724364	.141901671020859	.201398189492216	.141901671020859	.201398189492216	0	0
1003500	2	.12535875765047	-.246252312299218	.230868942420444	.294150777964652	-.573611246685548	-.0787612250054543	1	0	.0889672713995855	.0927525884724364	-.335219583698804	.138116353948008	-.335219583698804	.138116353948008	0	0
1003500	2	.0796012670897953	.12535875765047	-.246252312299218	.230868942420444	.294150777964652	-.573611246685548	1	0	.0889672713995855	.0927525884724364	.0363914862508849	-.339004900771654	.0363914862508849	-.339004900771654	0	0
1003500	2	.213494846351022	.0796012670897953	.12535875765047	-.246252312299218	.230868942420444	.294150777964652	1	0	.0889672713995855	.0927525884724364	-.00936600430979022	.032606169178034	-.00936600430979022	.032606169178034	0	0
1003500	2	-.0295432023352727	.213494846351022	.0796012670897953	.12535875765047	-.246252312299218	.230868942420444	1	0	.0889672713995855	.0927525884724364	.124527574951436	-.0131513213826411	.124527574951436	-.0131513213826411	0	0
1003500	2	.0796012670897953	-.0295432023352727	.213494846351022	.0796012670897953	.12535875765047	-.246252312299218	1	0	.0889672713995855	.0927525884724364	-.118510473734858	.120742257878585	-.118510473734858	.120742257878585	0	0
1003500	2	.336212122965364	.0796012670897953	-.0295432023352727	.213494846351022	.0796012670897953	.12535875765047	1	0	.0889672713995855	.0927525884724364	-.00936600430979022	-.122295790807709	-.00936600430979022	-.122295790807709	0	0
1003500	3	-.272581251021567	.336212122965364	.0796012670897953	-.0295432023352727	.213494846351022	.0796012670897953	-.5	-1	.0889672713995855	.0927525884724364	.247244851565778	-.0131513213826411	-.123622425782889	.00657566069132055	-.247244851565778	.0131513213826411
1003500	3	-.0143032357785359	-.272581251021567	.336212122965364	.0796012670897953	-.0295432023352727	.213494846351022	-.5	-1	.0889672713995855	.0927525884724364	-.361548522421153	.243459534492927	.180774261210576	-.121729767246464	.361548522421153	-.243459534492927
1003500	3	.12535875765047	-.0143032357785359	-.272581251021567	.336212122965364	.0796012670897953	-.0295432023352727	-.5	-1	.0889672713995855	.0927525884724364	-.103270507178121	-.365333839494004	.0516352535890607	.182666919747002	.103270507178121	.365333839494004
1003500	3	.146548056720409	.12535875765047	-.0143032357785359	-.272581251021567	.336212122965364	.0796012670897953	-.5	-1	.0889672713995855	.0927525884724364	.0363914862508849	-.107055824250972	-.0181957431254424	.0535279121254861	-.0363914862508849	.107055824250972
1003500	3	-.362757881370655	.146548056720409	.12535875765047	-.0143032357785359	-.272581251021567	.336212122965364	-.5	-1	.0889672713995855	.0927525884724364	.057580785320823	.032606169178034	-.0287903926604115	-.016303084589017	-.057580785320823	-.032606169178034
1003500	3	.329478740306395	-.362757881370655	.146548056720409	.12535875765047	-.0143032357785359	-.272581251021567	-.5	-1	.0889672713995855	.0927525884724364	-.451725152770241	.0537954682479721	.22586257638512	-.0268977341239861	.451725152770241	-.0537954682479721
1003500	3	.146548056720409	.329478740306395	-.362757881370655	.146548056720409	.12535875765047	-.0143032357785359	-.5	-1	.0889672713995855	.0927525884724364	.24051146890681	-.455510469843092	-.120255734453405	.227755234921546	-.24051146890681	.455510469843092
1003500	3	.166751442808696	.146548056720409	.329478740306395	-.362757881370655	.146548056720409	.12535875765047	-.5	-1	.0889672713995855	.0927525884724364	.057580785320823	.236726151833959	-.0287903926604115	-.118363075916979	-.057580785320823	-.236726151833959
1003500	3	-.330573197999254	.166751442808696	.146548056720409	.329478740306395	-.362757881370655	.146548056720409	-.5	-1	.0889672713995855	.0927525884724364	.07778417140911	.0537954682479721	-.038892085704555	-.0268977341239861	-.07778417140911	-.0537954682479721
1003500	3	.000420021042170493	-.330573197999254	.166751442808696	.146548056720409	.329478740306395	-.362757881370655	-.5	-1	.0889672713995855	.0927525884724364	-.419540469398839	.0739988543362591	.20977023469942	-.0369994271681295	.419540469398839	-.0739988543362591
1003500	3	-.573611246685548	.000420021042170493	-.330573197999254	.166751442808696	.146548056720409	.329478740306395	-.5	-1	.0889672713995855	.0927525884724364	-.0885472503574151	-.42332578647169	.0442736251787075	.211662893235845	.0885472503574151	.42332578647169
1003500	3	-.300609974621811	-.573611246685548	.000420021042170493	-.330573197999254	.166751442808696	.146548056720409	-.5	-1	.0889672713995855	.0927525884724364	-.662578518085134	-.0923325674302659	.331289259042567	.046166283715133	.662578518085134	.0923325674302659
1003500	3	.472688772967421	-.300609974621811	-.573611246685548	.000420021042170493	-.330573197999254	.166751442808696	-.5	-1	.0889672713995855	.0927525884724364	-.389577246021396	-.666363835157985	.194788623010698	.333181917578992	.389577246021396	.666363835157985
1003500	3	1.00902019280409	.472688772967421	-.300609974621811	-.573611246685548	.000420021042170493	-.330573197999254	-.5	-1	.0889672713995855	.0927525884724364	.383721501567835	-.393362563094247	-.191860750783918	.196681281547124	-.383721501567835	.393362563094247
1003500	3	.975085201846798	1.00902019280409	.472688772967421	-.300609974621811	-.573611246685548	.000420021042170493	-.5	-1	.0889672713995855	.0927525884724364	.920052921404503	.379936184494984	-.460026460702251	-.189968092247492	-.920052921404503	-.379936184494984
1003500	3	-.522458724238167	.975085201846798	1.00902019280409	.472688772967421	-.300609974621811	-.573611246685548	-.5	-1	.0889672713995855	.0927525884724364	.886117930447213	.916267604331652	-.443058965223606	-.458133802165826	-.886117930447213	-.916267604331652
1003500	3	.0146604601567807	-.522458724238167	.975085201846798	1.00902019280409	.472688772967421	-.300609974621811	-.5	-1	.0889672713995855	.0927525884724364	-.611425995637753	.882332613374362	.305712997818876	-.441166306687181	.611425995637753	-.882332613374362
1003500	3	1.01605915534935	.0146604601567807	-.522458724238167	.975085201846798	1.00902019280409	.472688772967421	-.5	-1	.0889672713995855	.0927525884724364	-.0743068112428048	-.615211312710603	.0371534056214024	.307605656355302	.0743068112428048	.615211312710603
1003500	3	.730124642354358	1.01605915534935	.0146604601567807	-.522458724238167	.975085201846798	1.00902019280409	-.5	-1	.0889672713995855	.0927525884724364	.92709188394976	-.0780921283156557	-.46354594197488	.0390460641578278	-.92709188394976	.0780921283156557
1003500	3	.176511280097852	.730124642354358	1.01605915534935	.0146604601567807	-.522458724238167	.975085201846798	-.5	-1	.0889672713995855	.0927525884724364	.641157370954772	.923306566876909	-.320578685477386	-.461653283438455	-.641157370954772	-.923306566876909
1003500	3	-.435308548519267	.176511280097852	.730124642354358	1.01605915534935	.0146604601567807	-.522458724238167	-.5	-1	.0889672713995855	.0927525884724364	.0875440086982662	.637372053881921	-.0437720043491331	-.318686026940961	-.0875440086982662	-.637372053881921
1003500	3	-.134278552855286	-.435308548519267	.176511280097852	.730124642354358	1.01605915534935	.0146604601567807	-.5	-1	.0889672713995855	.0927525884724364	-.524275819918852	.0837586916254153	.262137909959426	-.0418793458127077	.524275819918852	-.0837586916254153
1003500	3	-1.47670123367749	-.134278552855286	-.435308548519267	.176511280097852	.730124642354358	1.01605915534935	-.5	-1	.0889672713995855	.0927525884724364	-.223245824254871	-.528061136991703	.111622912127436	.264030568495852	.223245824254871	.528061136991703
1003500	3	.204540003698095	-1.47670123367749	-.134278552855286	-.435308548519267	.176511280097852	.730124642354358	-.5	-1	.0889672713995855	.0927525884724364	-1.56566850507708	-.227031141327722	.782834252538539	.113515570663861	1.56566850507708	.227031141327722
1003500	3	.788116589332045	.204540003698095	-1.47670123367749	-.134278552855286	-.435308548519267	.176511280097852	-.5	-1	.0889672713995855	.0927525884724364	.11557273229851	-1.56945382214993	-.0577863661492549	.784726911074964	-.11557273229851	1.56945382214993
1003500	3	-.476701233677492	.788116589332045	.204540003698095	-1.47670123367749	-.134278552855286	-.435308548519267	-.5	-1	.0889672713995855	.0927525884724364	.699149317932459	.111787415225659	-.34957465896623	-.0558937076128294	-.699149317932459	-.111787415225659
1003500	3	-.522458724238167	-.476701233677492	.788116589332045	.204540003698095	-1.47670123367749	-.134278552855286	-.5	-1	.0889672713995855	.0927525884724364	-.565668505077078	.695364000859608	.282834252538539	-.347682000429804	.565668505077078	-.695364000859608
1003500	3	.263661455816752	-.522458724238167	-.476701233677492	.788116589332045	.204540003698095	-1.47670123367749	-.5	-1	.0889672713995855	.0927525884724364	-.611425995637753	-.569453822149928	.305712997818876	.284726911074964	.611425995637753	.569453822149928
1003500	3	.482340158643602	.263661455816752	-.522458724238167	-.476701233677492	.788116589332045	.204540003698095	-.5	-1	.0889672713995855	.0927525884724364	.174694184417166	-.615211312710603	-.0873470922085832	.307605656355302	-.174694184417166	.615211312710603
1003500	3	.58399660667612	.482340158643602	.263661455816752	-.522458724238167	-.476701233677492	.788116589332045	-.5	-1	.0889672713995855	.0927525884724364	.393372887244016	.170908867344315	-.196686443622008	-.0854544336721577	-.393372887244016	-.170908867344315
1003500	3	-.522458724238167	.58399660667612	.482340158643602	.263661455816752	-.522458724238167	-.476701233677492	-.5	-1	.0889672713995855	.0927525884724364	.495029335276534	.389587570171165	-.247514667638267	-.194793785085583	-.495029335276534	-.389587570171165
1003500	1	.239302109957307	-.522458724238167	.58399660667612	.482340158643602	.263661455816752	-.522458724238167	-.5	1	.0889672713995855	.0927525884724364	-.611425995637753	.491244018203683	.305712997818876	-.245622009101842	-.611425995637753	.491244018203683
1003500	1	-.300609974621811	.239302109957307	-.522458724238167	.58399660667612	.482340158643602	.263661455816752	-.5	1	.0889672713995855	.0927525884724364	.150334838557722	-.615211312710603	-.0751674192788608	.307605656355302	.150334838557722	-.615211312710603
1003500	1	.136082623042244	-.300609974621811	.239302109957307	-.522458724238167	.58399660667612	.482340158643602	-.5	1	.0889672713995855	.0927525884724364	-.389577246021396	.146549521484871	.194788623010698	-.0732747607424354	-.389577246021396	.146549521484871
1003500	1	.247574635923297	.136082623042244	-.300609974621811	.239302109957307	-.522458724238167	.58399660667612	-.5	1	.0889672713995855	.0927525884724364	.047115351642658	-.393362563094247	-.023557675821329	.196681281547124	.047115351642658	-.393362563094247
1003500	1	-.061727885706674	.247574635923297	.136082623042244	-.300609974621811	.239302109957307	-.522458724238167	-.5	1	.0889672713995855	.0927525884724364	.158607364523712	.0433300345698071	-.0793036822618558	-.0216650172849036	.158607364523712	.0433300345698071
1003500	1	.491781714876443	-.061727885706674	.247574635923297	.136082623042244	-.300609974621811	.239302109957307	-.5	1	.0889672713995855	.0927525884724364	-.15069515710626	.154822047450861	.0753475785531298	-.0774110237254303	-.15069515710626	.154822047450861
1003500	1	.437112618706225	.491781714876443	-.061727885706674	.247574635923297	.136082623042244	-.300609974621811	-.5	1	.0889672713995855	.0927525884724364	.402814443476858	-.15448047417911	-.201407221738429	.0772402370895552	.402814443476858	-.15448047417911
1003500	1	-.197947632724663	.437112618706225	.491781714876443	-.061727885706674	.247574635923297	.136082623042244	-.5	1	.0889672713995855	.0927525884724364	.348145347306639	.399029126404007	-.17407267365332	-.199514563202003	.348145347306639	.399029126404007
1003500	1	.301450016706152	-.197947632724663	.437112618706225	.491781714876443	-.061727885706674	.247574635923297	-.5	1	.0889672713995855	.0927525884724364	-.286914904124249	.344360030233788	.143457452062124	-.172180015116894	-.286914904124249	.344360030233788
1003500	1	.103082362939318	.301450016706152	-.197947632724663	.437112618706225	.491781714876443	-.061727885706674	-.5	1	.0889672713995855	.0927525884724364	.212482745306566	-.290700221197099	-.106241372653283	.14535011059855	.212482745306566	-.290700221197099
1003500	1	.166751442808696	.103082362939318	.301450016706152	-.197947632724663	.437112618706225	.491781714876443	-.5	1	.0889672713995855	.0927525884724364	.0141150915397327	.208697428233715	-.00705754576986634	-.104348714116858	.0141150915397327	.208697428233715
1003500	1	1.02435802854026	.166751442808696	.103082362939318	.301450016706152	-.197947632724663	.437112618706225	-.5	1	.0889672713995855	.0927525884724364	.07778417140911	.0103297744668818	-.038892085704555	-.0051648872334409	.07778417140911	.0103297744668818
1003500	1	-.221428728574186	1.02435802854026	.166751442808696	.103082362939318	.301450016706152	-.197947632724663	-.5	1	.0889672713995855	.0927525884724364	.935390757140674	.0739988543362591	-.467695378570337	-.0369994271681295	.935390757140674	.0739988543362591
1003500	1	-.0453374695185046	-.221428728574186	1.02435802854026	.166751442808696	.103082362939318	.301450016706152	-.5	1	.0889672713995855	.0927525884724364	-.310395999973771	.931605440067823	.155197999986886	-.465802720033912	-.310395999973771	.931605440067823
1003700	2	.176511280097748						1	0	.207215838024866	.209517189708328					0	0
1003700	2	.091500490389399	.176511280097748					1	0	.207215838024866	.209517189708328	-.0307045579271181		-.0307045579271181		0	0
1003700	2	.02844874464231	.091500490389399	.176511280097748				1	0	.207215838024866	.209517189708328	-.115715347635467	-.0330059096105807	-.115715347635467	-.0330059096105807	0	0
1003700	2	.48708659366796	.02844874464231	.091500490389399	.176511280097748			1	0	.207215838024866	.209517189708328	-.178767093382556	-.118016699318929	-.178767093382556	-.118016699318929	0	0
1003700	2	-.134278552855378	.48708659366796	.02844874464231	.091500490389399	.176511280097748		1	0	.207215838024866	.209517189708328	.279870755643094	-.181068445066018	.279870755643094	-.181068445066018	0	0
1003700	2	.336212122965271	-.134278552855378	.48708659366796	.02844874464231	.091500490389399	.176511280097748	1	0	.207215838024866	.209517189708328	-.341494390880244	.277569403959632	-.341494390880244	.277569403959632	0	0
1003700	2	.146548056720316	.336212122965271	-.134278552855378	.48708659366796	.02844874464231	.091500490389399	1	0	.207215838024866	.209517189708328	.128996284940405	-.343795742563707	.128996284940405	-.343795742563707	0	0
1003700	2	.136082623042151	.146548056720316	.336212122965271	-.134278552855378	.48708659366796	.02844874464231	1	0	.207215838024866	.209517189708328	-.0606677813045497	.126694933256943	-.0606677813045497	.126694933256943	0	0
1003700	2	.623669311439979	.136082623042151	.146548056720316	.336212122965271	-.134278552855378	.48708659366796	1	0	.207215838024866	.209517189708328	-.0711332149827147	-.0629691329880123	-.0711332149827147	-.0629691329880123	0	0
1003700	2	.531898938084333	.623669311439979	.136082623042151	.146548056720316	.336212122965271	-.134278552855378	1	0	.207215838024866	.209517189708328	.416453473415113	-.0734345666661773	.416453473415113	-.0734345666661773	0	0
1003700	3	-.0964899919659784	.531898938084333	.623669311439979	.136082623042151	.146548056720316	.336212122965271	-.5	-1	.207215838024866	.209517189708328	.324683100059467	.41415212173165	-.162341550029734	-.207076060865825	-.324683100059467	-.41415212173165
1003700	3	.523298766322416	-.0964899919659784	.531898938084333	.623669311439979	.136082623042151	.146548056720316	-.5	-1	.207215838024866	.209517189708328	-.303705829990844	.322381748376005	.151852914995422	-.161190874188002	.303705829990844	-.322381748376005
1003700	3	.136082623042151	.523298766322416	-.0964899919659784	.531898938084333	.623669311439979	.136082623042151	-.5	-1	.207215838024866	.209517189708328	.31608292829755	-.306007181674307	-.158041464148775	.153003590837153	-.31608292829755	.306007181674307
1003700	3	.452717692036708	.136082623042151	.523298766322416	-.0964899919659784	.531898938084333	.623669311439979	-.5	-1	.207215838024866	.209517189708328	-.0711332149827147	.313781576614087	.0355666074913573	-.156890788307044	.0711332149827147	-.313781576614087
1003700	3	.213494846350929	.452717692036708	.136082623042151	.523298766322416	-.0964899919659784	.531898938084333	-.5	-1	.207215838024866	.209517189708328	.245501854011843	-.0734345666661773	-.122750927005921	.0367172833330886	-.245501854011843	.0734345666661773
1003700	3	.176511280097759	.213494846350929	.452717692036708	.136082623042151	.523298766322416	-.0964899919659784	-.5	-1	.207215838024866	.209517189708328	.00627900832606346	.24320050232838	-.00313950416303173	-.12160025116419	-.00627900832606346	-.24320050232838
1003700	3	.591484628068577	.176511280097759	.213494846350929	.452717692036708	.136082623042151	.523298766322416	-.5	-1	.207215838024866	.209517189708328	-.0307045579271065	.00397765664260086	.0153522789635533	-.00198882832130043	.0307045579271065	-.00397765664260086
1003700	3	.380631262753684	.591484628068577	.176511280097759	.213494846350929	.452717692036708	.136082623042151	-.5	-1	.207215838024866	.209517189708328	.384268790043712	-.0330059096105691	-.192134395021856	.0165029548052846	-.384268790043712	.0330059096105691
1003700	3	.368396806336672	.380631262753684	.591484628068577	.176511280097759	.213494846350929	.452717692036708	-.5	-1	.207215838024866	.209517189708328	.173415424728818	.381967438360249	-.0867077123644091	-.190983719180124	-.173415424728818	-.381967438360249
1003700	3	.308628601333183	.368396806336672	.380631262753684	.591484628068577	.176511280097759	.213494846350929	-.5	-1	.207215838024866	.209517189708328	.161180968311807	.171114073045356	-.0805904841559033	-.0855570365226778	-.161180968311807	-.171114073045356
1003700	3	.0418127062003031	.308628601333183	.368396806336672	.380631262753684	.591484628068577	.176511280097759	-.5	-1	.207215838024866	.209517189708328	.101412763308317	.158879616628344	-.0507063816541584	-.079439808314172	-.101412763308317	-.158879616628344
1003700	3	.301450016706059	.0418127062003031	.308628601333183	.368396806336672	.380631262753684	.591484628068577	-.5	-1	.207215838024866	.209517189708328	-.165403131824563	.0991114116248542	.0827015659122814	-.0495557058124271	.165403131824563	-.0991114116248542
1003700	3	-.0964899919659784	.301450016706059	.0418127062003031	.308628601333183	.368396806336672	.380631262753684	-.5	-1	.207215838024866	.209517189708328	.0942341786811934	-.167704483508025	-.0471170893405967	.0838522417540127	-.0942341786811934	.167704483508025
1003700	3	.195396624258133	-.0964899919659784	.301450016706059	.0418127062003031	.308628601333183	.368396806336672	-.5	-1	.207215838024866	.209517189708328	-.303705829990844	.0919328269977308	.151852914995422	-.0459664134988654	.303705829990844	-.0919328269977308
1003700	3	.125358757650378	.195396624258133	-.0964899919659784	.301450016706059	.0418127062003031	.308628601333183	-.5	-1	.207215838024866	.209517189708328	-.0118192137667327	-.306007181674307	.00590960688336636	.153003590837153	.0118192137667327	.306007181674307
1003700	3	.462818018940994	.125358757650378	.195396624258133	-.0964899919659784	.301450016706059	.0418127062003031	-.5	-1	.207215838024866	.209517189708328	-.0818570803744878	-.0141205654501953	.0409285401872439	.00706028272509766	.0818570803744878	.0141205654501953
1003700	3	.431783785200973	.462818018940994	.125358757650378	.195396624258133	-.0964899919659784	.301450016706059	-.5	-1	.207215838024866	.209517189708328	.255602180916128	-.0841584320579504	-.127801090458064	.0420792160289752	-.255602180916128	.0841584320579504
1003700	3	.195396624258041	.431783785200973	.462818018940994	.125358757650378	.195396624258133	-.0964899919659784	-.5	-1	.207215838024866	.209517189708328	.224567947176107	.253300829232665	-.112283973588054	-.126650414616333	-.224567947176107	-.253300829232665
1003700	3	.398360029714023	.195396624258041	.431783785200973	.462818018940994	.125358757650378	.195396624258133	-.5	-1	.207215838024866	.209517189708328	-.0118192137668252	.222266595492644	.0059096068834126	-.111133297746322	.0118192137668252	-.222266595492644
1003700	1	.374557115041398	.398360029714023	.195396624258041	.431783785200973	.462818018940994	.125358757650378	-.5	1	.207215838024866	.209517189708328	.191144191689157	-.0141205654502878	-.0955720958445787	.0070602827251439	.191144191689157	-.0141205654502878
1003700	1	-.061727885706859	.374557115041398	.398360029714023	.195396624258041	.431783785200973	.462818018940994	-.5	1	.207215838024866	.209517189708328	.167341277016533	.188842840005695	-.0836706385082663	-.0944214200028474	.167341277016533	.188842840005695
1003700	1	-.061727885706859	-.061727885706859	.374557115041398	.398360029714023	.195396624258041	.431783785200973	-.5	1	.207215838024866	.209517189708328	-.268943723731725	.16503992533307	.134471861865862	-.082519962666535	-.268943723731725	.16503992533307
1003700	1	.301450016705967	-.061727885706859	-.061727885706859	.374557115041398	.398360029714023	.195396624258041	-.5	1	.207215838024866	.209517189708328	-.268943723731725	-.271245075415187	.134471861865862	.135622537707594	-.268943723731725	-.271245075415187
1003700	1	.322639315775905	.301450016705967	-.061727885706859	-.061727885706859	.374557115041398	.398360029714023	-.5	1	.207215838024866	.209517189708328	.094234178681101	-.271245075415187	-.0471170893405505	.135622537707594	.094234178681101	-.271245075415187
1003700	1	-.435308548519452	.322639315775905	.301450016705967	-.061727885706859	-.061727885706859	.374557115041398	-.5	1	.207215838024866	.209517189708328	.115423477751039	.0919328269976384	-.0577117388755195	-.0459664134988192	.115423477751039	.0919328269976384
1003700	1	-.777731229341658	-.435308548519452	.322639315775905	.301450016705967	-.061727885706859	-.061727885706859	-.5	1	.207215838024866	.209517189708328	-.642524386544318	.113122126067576	.321262193272159	-.0565610630337882	-.642524386544318	.113122126067576
1003700	1	.213494846350837	-.777731229341658	-.435308548519452	.322639315775905	.301450016705967	-.061727885706859	-.5	1	.207215838024866	.209517189708328	-.984947067366524	-.64482573822778	.492473533683262	.32241286911389	-.984947067366524	-.64482573822778
1003700	1	-.522458724238352	.213494846350837	-.777731229341658	-.435308548519452	.322639315775905	.301450016705967	-.5	1	.207215838024866	.209517189708328	.00627900832597098	-.987248419049986	-.00313950416298549	.493624209524993	.00627900832597098	-.987248419049986
1003700	1	-.330573197999439	-.522458724238352	.213494846350837	-.777731229341658	-.435308548519452	.322639315775905	-.5	1	.207215838024866	.209517189708328	-.729674562263218	.00397765664250838	.364837281131609	-.00198882832125419	-.729674562263218	.00397765664250838
1003700	1	-.114973397660084	-.330573197999439	-.522458724238352	.213494846350837	-.777731229341658	-.435308548519452	-.5	1	.207215838024866	.209517189708328	-.537789036024305	-.73197591394668	.268894518012152	.36598795697334	-.537789036024305	-.73197591394668
1003700	1	-.114973397660084	-.114973397660084	-.330573197999439	-.522458724238352	.213494846350837	-.777731229341658	-.5	1	.207215838024866	.209517189708328	-.32218923568495	-.540090387707767	.161094617842475	.270045193853884	-.32218923568495	-.540090387707767
1003700	1	.32947874030621	-.114973397660084	-.114973397660084	-.330573197999439	-.522458724238352	.213494846350837	-.5	1	.207215838024866	.209517189708328	-.32218923568495	-.324490587368412	.161094617842475	.162245293684206	-.32218923568495	-.324490587368412
1003700	1	-.777731229341658	.32947874030621	-.114973397660084	-.114973397660084	-.330573197999439	-.522458724238352	-.5	1	.207215838024866	.209517189708328	.122262902281345	-.324490587368412	-.0611314511406723	.162245293684206	.122262902281345	-.324490587368412
1003700	1	.392530486053299	-.777731229341658	.32947874030621	-.114973397660084	-.114973397660084	-.330573197999439	-.5	1	.207215838024866	.209517189708328	-.984947067366524	.119961550597882	.492473533683262	-.059980775298941	-.984947067366524	.119961550597882
1003700	1	.67558711070538	.392530486053299	-.777731229341658	.32947874030621	-.114973397660084	-.114973397660084	-.5	1	.207215838024866	.209517189708328	.185314648028434	-.987248419049986	-.0926573240142168	.493624209524993	.185314648028434	-.987248419049986
1003700	1	-.061727885706859	.67558711070538	.392530486053299	-.777731229341658	.32947874030621	-.114973397660084	-.5	1	.207215838024866	.209517189708328	.468371272680514	.183013296344971	-.234185636340257	-.0915066481724855	.468371272680514	.183013296344971
1003700	1	.000420021041985521	-.061727885706859	.67558711070538	.392530486053299	-.777731229341658	.32947874030621	-.5	1	.207215838024866	.209517189708328	-.268943723731725	.466069920997051	.134471861865862	-.233034960498526	-.268943723731725	.466069920997051
1003700	1	.34937356902315	.000420021041985521	-.061727885706859	.67558711070538	.392530486053299	-.777731229341658	-.5	1	.207215838024866	.209517189708328	-.20679581698288	-.271245075415187	.10339790849144	.135622537707594	-.20679581698288	-.271245075415187
1003700	1	-.999579978958014	.34937356902315	.000420021041985521	-.061727885706859	.67558711070538	.392530486053299	-.5	1	.207215838024866	.209517189708328	.142157730998284	-.209097168666343	-.0710788654991419	.104548584333171	.142157730998284	-.209097168666343
1003700	1	-.0295432023354577	-.999579978958014	.34937356902315	.000420021041985521	-.061727885706859	.67558711070538	-.5	1	.207215838024866	.209517189708328	-1.20679581698288	.139856379314821	.60339790849144	-.0699281896574106	-1.20679581698288	.139856379314821
1003700	1	.247574635923112	-.0295432023354577	-.999579978958014	.34937356902315	.000420021041985521	-.061727885706859	-.5	1	.207215838024866	.209517189708328	-.236759040360323	-1.20909716866634	.118379520180162	.604548584333171	-.236759040360323	-1.20909716866634
1003700	1	.263661455816567	.247574635923112	-.0295432023354577	-.999579978958014	.34937356902315	.000420021041985521	-.5	1	.207215838024866	.209517189708328	.0403587978982464	-.239060392043786	-.0201793989491232	.119530196021893	.0403587978982464	-.239060392043786
1003700	1	.125358757650285	.263661455816567	.247574635923112	-.0295432023354577	-.999579978958014	.34937356902315	-.5	1	.207215838024866	.209517189708328	.0564456177917012	.0380574462147838	-.0282228088958506	-.0190287231073919	.0564456177917012	.0380574462147838
1003700	1	.322639315775905	.125358757650285	.263661455816567	.247574635923112	-.0295432023354577	-.999579978958014	-.5	1	.207215838024866	.209517189708328	-.0818570803745803	.0541442661082386	.0409285401872901	-.0270721330541193	-.0818570803745803	.0541442661082386
1003700	1	.156767221902095	.322639315775905	.125358757650285	.263661455816567	.247574635923112	-.0295432023354577	-.5	1	.207215838024866	.209517189708328	.115423477751039	-.0841584320580429	-.0577117388755195	.0420792160290214	.115423477751039	-.0841584320580429
1003700	1	.336212122965364	.156767221902095	.322639315775905	.125358757650285	.263661455816567	.247574635923112	-.5	1	.207215838024866	.209517189708328	-.0504486161227712	.113122126067576	.0252243080613856	-.0565610630337882	-.0504486161227712	.113122126067576
1003700	1	.0915004903895031	.336212122965364	.156767221902095	.322639315775905	.125358757650285	.263661455816567	-.5	1	.207215838024866	.209517189708328	.128996284940498	-.0527499678062338	-.0644981424702489	.0263749839031169	.128996284940498	-.0527499678062338
1003700	1	.442376858698582	.0915004903895031	.336212122965364	.156767221902095	.322639315775905	.125358757650285	-.5	1	.207215838024866	.209517189708328	-.115715347635363	.126694933257035	.0578576738176814	-.0633474666285176	-.115715347635363	.126694933257035
1003700	1	.271486793328708	.442376858698582	.0915004903895031	.336212122965364	.156767221902095	.322639315775905	-.5	1	.207215838024866	.209517189708328	.235161020673716	-.118016699318825	-.117580510336858	.0590083496594127	.235161020673716	-.118016699318825
1003700	1	.279173621994999	.271486793328708	.442376858698582	.0915004903895031	.336212122965364	.156767221902095	-.5	1	.207215838024866	.209517189708328	.0642709553038427	.232859668990254	-.0321354776519213	-.116429834495127	.0642709553038427	.232859668990254
1003700	2	.255692526145477	.279173621994999	.271486793328708	.442376858698582	.0915004903895031	.336212122965364	1	0	.207215838024866	.209517189708328	.0719577839701337	.0619696036203801	.0719577839701337	.0619696036203801	0	0
1003700	2	.510070500588753	.255692526145477	.279173621994999	.271486793328708	.442376858698582	.0915004903895031	1	0	.207215838024866	.209517189708328	.0484766881206108	.0696564322866711	.0484766881206108	.0696564322866711	0	0
1003700	2	.342842701864377	.510070500588753	.255692526145477	.279173621994999	.271486793328708	.442376858698582	1	0	.207215838024866	.209517189708328	.302854662563887	.0461753364371482	.302854662563887	.0461753364371482	0	0
1003700	2	.186056598004082	.342842701864377	.510070500588753	.255692526145477	.279173621994999	.271486793328708	1	0	.207215838024866	.209517189708328	.135626863839511	.300553310880425	.135626863839511	.300553310880425	0	0
1003700	2	-.272581251021567	.186056598004082	.342842701864377	.510070500588753	.255692526145477	.279173621994999	1	0	.207215838024866	.209517189708328	-.0211592400207836	.133325512156048	-.0211592400207836	.133325512156048	0	0
1003700	2	.186056598004082	-.272581251021567	.186056598004082	.342842701864377	.510070500588753	.255692526145477	1	0	.207215838024866	.209517189708328	-.479797089046433	-.0234605917042462	-.479797089046433	-.0234605917042462	0	0
1003700	2	.000420021042170493	.186056598004082	-.272581251021567	.186056598004082	.342842701864377	.510070500588753	1	0	.207215838024866	.209517189708328	-.0211592400207836	-.482098440729895	-.0211592400207836	-.482098440729895	0	0
1003700	2	-.435308548519267	.000420021042170493	.186056598004082	-.272581251021567	.186056598004082	.342842701864377	1	0	.207215838024866	.209517189708328	-.206795816982695	-.0234605917042462	-.206795816982695	-.0234605917042462	0	0
1003700	2	.748608048048371	-.435308548519267	.000420021042170493	.186056598004082	-.272581251021567	.186056598004082	1	0	.207215838024866	.209517189708328	-.642524386544133	-.209097168666158	-.642524386544133	-.209097168666158	0	0
1003700	2	-.397519987629867	.748608048048371	-.435308548519267	.000420021042170493	.186056598004082	-.272581251021567	1	0	.207215838024866	.209517189708328	.541392210023505	-.644825738227595	.541392210023505	-.644825738227595	0	0
1003700	2	.315690455820762	-.397519987629867	.748608048048371	-.435308548519267	.000420021042170493	.186056598004082	1	0	.207215838024866	.209517189708328	-.604735825654733	.539090858340043	-.604735825654733	.539090858340043	0	0
1003700	2	.000420021042170493	.315690455820762	-.397519987629867	.748608048048371	-.435308548519267	.000420021042170493	1	0	.207215838024866	.209517189708328	.108474617795896	-.607037177338196	.108474617795896	-.607037177338196	0	0
1003700	2	.660019333478915	.000420021042170493	.315690455820762	-.397519987629867	.748608048048371	-.435308548519267	1	0	.207215838024866	.209517189708328	-.206795816982695	.106173266112434	-.206795816982695	.106173266112434	0	0
1003700	2	.136082623042244	.660019333478915	.000420021042170493	.315690455820762	-.397519987629867	.748608048048371	1	0	.207215838024866	.209517189708328	.452803495454049	-.209097168666158	.452803495454049	-.209097168666158	0	0
1003700	2	.239302109957307	.136082623042244	.660019333478915	.000420021042170493	.315690455820762	-.397519987629867	1	0	.207215838024866	.209517189708328	-.0711332149826222	.450502143770587	-.0711332149826222	.450502143770587	0	0
1003700	2	.239302109957307	.239302109957307	.136082623042244	.660019333478915	.000420021042170493	.315690455820762	1	0	.207215838024866	.209517189708328	.0320862719324415	-.0734345666660848	.0320862719324415	-.0734345666660848	0	0
1003700	2	.12535875765047	.239302109957307	.239302109957307	.136082623042244	.660019333478915	.000420021042170493	1	0	.207215838024866	.209517189708328	.0320862719324415	.0297849202489789	.0320862719324415	.0297849202489789	0	0
1003700	2	.0547776833647632	.12535875765047	.239302109957307	.239302109957307	.136082623042244	.660019333478915	1	0	.207215838024866	.209517189708328	-.0818570803743953	.0297849202489789	-.0818570803743953	.0297849202489789	0	0
1003700	2	-.698549983293848	.0547776833647632	.12535875765047	.239302109957307	.239302109957307	.136082623042244	1	0	.207215838024866	.209517189708328	-.152438154660103	-.0841584320578579	-.152438154660103	-.0841584320578579	0	0
1003700	2	-.87464124234953	-.698549983293848	.0547776833647632	.12535875765047	.239302109957307	.239302109957307	1	0	.207215838024866	.209517189708328	-.905765821318714	-.154739506343565	-.905765821318714	-.154739506343565	0	0
1003700	2	-.522458724238167	-.87464124234953	-.698549983293848	.0547776833647632	.12535875765047	.239302109957307	1	0	.207215838024866	.209517189708328	-1.0818570803744	-.908067173002177	-1.0818570803744	-.908067173002177	0	0
1003700	2	.368396806336765	-.522458724238167	-.87464124234953	-.698549983293848	.0547776833647632	.12535875765047	1	0	.207215838024866	.209517189708328	-.729674562263033	-1.08415843205786	-.729674562263033	-1.08415843205786	0	0
1003700	2	.103082362939318	.368396806336765	-.522458724238167	-.87464124234953	-.698549983293848	.0547776833647632	1	0	.207215838024866	.209517189708328	.161180968311899	-.731975913946495	.161180968311899	-.731975913946495	0	0
1003700	2	.368396806336765	.103082362939318	.368396806336765	-.522458724238167	-.87464124234953	-.698549983293848	1	0	.207215838024866	.209517189708328	-.104133475085548	.158879616628437	-.104133475085548	.158879616628437	0	0
1003700	2	.222268770658527	.368396806336765	.103082362939318	.368396806336765	-.522458724238167	-.87464124234953	1	0	.207215838024866	.209517189708328	.161180968311899	-.10643482676901	.161180968311899	-.10643482676901	0	0
1003700	2	.156767221902095	.222268770658527	.368396806336765	.103082362939318	.368396806336765	-.522458724238167	1	0	.207215838024866	.209517189708328	.0150529326336611	.158879616628437	.0150529326336611	.158879616628437	0	0
1003700	2	.271486793328708	.156767221902095	.222268770658527	.368396806336765	.103082362939318	.368396806336765	1	0	.207215838024866	.209517189708328	-.0504486161227712	.0127515809501985	-.0504486161227712	.0127515809501985	0	0
1003700	2	.156767221902095	.271486793328708	.156767221902095	.222268770658527	.368396806336765	.103082362939318	1	0	.207215838024866	.209517189708328	.0642709553038427	-.0527499678062338	.0642709553038427	-.0527499678062338	0	0
1003700	2	.136082623042244	.156767221902095	.271486793328708	.156767221902095	.222268770658527	.368396806336765	1	0	.207215838024866	.209517189708328	-.0504486161227712	.0619696036203801	-.0504486161227712	.0619696036203801	0	0
1003700	2	.166751442808696	.136082623042244	.156767221902095	.271486793328708	.156767221902095	.222268770658527	1	0	.207215838024866	.209517189708328	-.0711332149826222	-.0527499678062338	-.0711332149826222	-.0527499678062338	0	0
1003700	2	.103082362939318	.166751442808696	.136082623042244	.156767221902095	.271486793328708	.156767221902095	1	0	.207215838024866	.209517189708328	-.0404643952161703	-.0734345666660848	-.0404643952161703	-.0734345666660848	0	0
1003700	2	-.0295432023352727	.103082362939318	.166751442808696	.136082623042244	.156767221902095	.271486793328708	1	0	.207215838024866	.209517189708328	-.104133475085548	-.0427657468996329	-.104133475085548	-.0427657468996329	0	0
1003700	3	.308628601333275	-.0295432023352727	.103082362939318	.166751442808696	.136082623042244	.156767221902095	-.5	-1	.207215838024866	.209517189708328	-.236759040360138	-.10643482676901	.118379520180069	.0532174133845051	.236759040360138	.10643482676901
1003700	3	.40978949149499	.308628601333275	-.0295432023352727	.103082362939318	.166751442808696	.136082623042244	-.5	-1	.207215838024866	.209517189708328	.101412763308409	-.239060392043601	-.0507063816542047	.119530196021801	-.101412763308409	.239060392043601
1003700	3	.12535875765047	.40978949149499	.308628601333275	-.0295432023352727	.103082362939318	.166751442808696	-.5	-1	.207215838024866	.209517189708328	.202573653470124	.0991114116249467	-.101286826735062	-.0495557058124734	-.202573653470124	-.0991114116249467
1003700	3	.564691451480733	.12535875765047	.40978949149499	.308628601333275	-.0295432023352727	.103082362939318	-.5	-1	.207215838024866	.209517189708328	-.0818570803743953	.200272301786662	.0409285401871977	-.100136150893331	.0818570803743953	-.200272301786662
1003700	3	.59148462806867	.564691451480733	.12535875765047	.40978949149499	.308628601333275	-.0295432023352727	-.5	-1	.207215838024866	.209517189708328	.357475613455867	-.0841584320578579	-.178737806727934	.042079216028929	-.357475613455867	.0841584320578579
1003700	3	.510070500588753	.59148462806867	.564691451480733	.12535875765047	.40978949149499	.308628601333275	-.5	-1	.207215838024866	.209517189708328	.384268790043804	.355174261772405	-.192134395021902	-.177587130886202	-.384268790043804	-.355174261772405
1003700	3	.362147857059763	.510070500588753	.59148462806867	.564691451480733	.12535875765047	.40978949149499	-.5	-1	.207215838024866	.209517189708328	.302854662563887	.381967438360341	-.151427331281944	-.190983719180171	-.302854662563887	-.381967438360341
1003700	3	.491781714876443	.362147857059763	.510070500588753	.59148462806867	.564691451480733	.12535875765047	-.5	-1	.207215838024866	.209517189708328	.154932019034898	.300553310880425	-.0774660095174488	-.150276655440212	-.154932019034898	-.300553310880425
1003700	3	.783370154307583	.491781714876443	.362147857059763	.510070500588753	.59148462806867	.564691451480733	-.5	-1	.207215838024866	.209517189708328	.284565876851577	.152630667351435	-.142282938425789	-.0763153336757175	-.284565876851577	-.152630667351435
1003700	3	.830794804235721	.783370154307583	.491781714876443	.362147857059763	.510070500588753	.59148462806867	-.5	-1	.207215838024866	.209517189708328	.576154316282717	.282264525168115	-.288077158141359	-.141132262584057	-.576154316282717	-.282264525168115
1003700	3	-.0143032357785359	.830794804235721	.783370154307583	.491781714876443	.362147857059763	.510070500588753	-.5	-1	.207215838024866	.209517189708328	.623578966210855	.573852964599255	-.311789483105428	-.286926482299627	-.623578966210855	-.573852964599255
1003700	3	.40978949149499	-.0143032357785359	.830794804235721	.783370154307583	.491781714876443	.362147857059763	-.5	-1	.207215838024866	.209517189708328	-.221519073803402	.621277614527393	.110759536901701	-.310638807263696	.221519073803402	-.621277614527393
1003700	3	.620208779330565	.40978949149499	-.0143032357785359	.830794804235721	.783370154307583	.491781714876443	-.5	-1	.207215838024866	.209517189708328	.202573653470124	-.223820425486864	-.101286826735062	.111910212743432	-.202573653470124	.223820425486864
1003700	3	.374557115041583	.620208779330565	.40978949149499	-.0143032357785359	.830794804235721	.783370154307583	-.5	-1	.207215838024866	.209517189708328	.412992941305699	.200272301786662	-.206496470652849	-.100136150893331	-.412992941305699	-.200272301786662
1003700	3	1.02980379872738	.374557115041583	.620208779330565	.40978949149499	-.0143032357785359	.830794804235721	-.5	-1	.207215838024866	.209517189708328	.167341277016718	.410691589622236	-.0836706385083588	-.205345794811118	-.167341277016718	-.410691589622236
1003700	3	.176511280097852	1.02980379872738	.374557115041583	.620208779330565	.40978949149499	-.0143032357785359	-.5	-1	.207215838024866	.209517189708328	.822587960702514	.165039925333255	-.411293980351257	-.0825199626666275	-.822587960702514	-.165039925333255
1003700	3	.294150777964652	.176511280097852	1.02980379872738	.374557115041583	.620208779330565	.40978949149499	-.5	-1	.207215838024866	.209517189708328	-.030704557927014	.820286609019052	.015352278963507	-.410143304509526	.030704557927014	-.820286609019052
1003700	3	.420925857612949	.294150777964652	.176511280097852	1.02980379872738	.374557115041583	.620208779330565	-.5	-1	.207215838024866	.209517189708328	.0869349399397865	-.0330059096104766	-.0434674699698932	.0165029548052383	-.0869349399397865	.0330059096104766
1003700	3	.560725264263132	.420925857612949	.294150777964652	.176511280097852	1.02980379872738	.374557115041583	-.5	-1	.207215838024866	.209517189708328	.213710019588084	.0846335882563239	-.106855009794042	-.0423167941281619	-.213710019588084	-.0846335882563239
1003700	3	.156767221902095	.560725264263132	.420925857612949	.294150777964652	.176511280097852	1.02980379872738	-.5	-1	.207215838024866	.209517189708328	.353509426238266	.211408667904621	-.176754713119133	-.105704333952311	-.353509426238266	-.211408667904621
1003700	3	.693560481717465	.156767221902095	.560725264263132	.420925857612949	.294150777964652	.176511280097852	-.5	-1	.207215838024866	.209517189708328	-.0504486161227712	.351208074554803	.0252243080613856	-.175604037277402	.0504486161227712	-.351208074554803
1003700	3	.368396806336765	.693560481717465	.156767221902095	.560725264263132	.420925857612949	.294150777964652	-.5	-1	.207215838024866	.209517189708328	.4863446436926	-.0527499678062338	-.2431723218463	.0263749839031169	-.4863446436926	.0527499678062338
1003700	3	.663177852723745	.368396806336765	.693560481717465	.156767221902095	.560725264263132	.420925857612949	-.5	-1	.207215838024866	.209517189708328	.161180968311899	.484043292009137	-.0805904841559495	-.242021646004569	-.161180968311899	-.484043292009137
1003700	3	.386621626442964	.663177852723745	.368396806336765	.693560481717465	.156767221902095	.560725264263132	-.5	-1	.207215838024866	.209517189708328	.455962014698879	.158879616628437	-.227981007349439	-.0794398083142182	-.455962014698879	-.158879616628437
1003700	3	.271486793328708	.386621626442964	.663177852723745	.368396806336765	.693560481717465	.156767221902095	-.5	-1	.207215838024866	.209517189708328	.179405788418098	.453660663015416	-.0897028942090491	-.226830331507708	-.179405788418098	-.453660663015416
1003700	3	.286726759885445	.271486793328708	.386621626442964	.663177852723745	.368396806336765	.693560481717465	-.5	-1	.207215838024866	.209517189708328	.0642709553038427	.177104436734636	-.0321354776519213	-.0885522183673178	-.0642709553038427	-.177104436734636
1003700	3	-.197947632724663	.286726759885445	.271486793328708	.386621626442964	.663177852723745	.368396806336765	-.5	-1	.207215838024866	.209517189708328	.0795109218605796	.0619696036203801	-.0397554609302898	-.03098480181019	-.0795109218605796	-.0619696036203801
1003700	3	-.300609974621811	-.197947632724663	.286726759885445	.271486793328708	.386621626442964	.663177852723745	-.5	-1	.207215838024866	.209517189708328	-.405163470749529	.077209570177117	.202581735374764	-.0386047850885585	.405163470749529	-.077209570177117
1003700	3	.315690455820762	-.300609974621811	-.197947632724663	.286726759885445	.271486793328708	.386621626442964	-.5	-1	.207215838024866	.209517189708328	-.507825812646676	-.407464822432991	.253912906323338	.203732411216496	.507825812646676	.407464822432991
1003700	1	-.134278552855286	.315690455820762	-.300609974621811	-.197947632724663	.286726759885445	.271486793328708	-.5	1	.207215838024866	.209517189708328	.108474617795896	-.510127164330139	-.0542373088979481	.25506358216507	.108474617795896	-.510127164330139
1003700	1	.771272032684315	-.134278552855286	.315690455820762	-.300609974621811	-.197947632724663	.286726759885445	-.5	1	.207215838024866	.209517189708328	-.341494390880151	.106173266112434	.170747195440076	-.0530866330562168	-.341494390880151	.106173266112434
1003700	1	.761344869451303	.771272032684315	-.134278552855286	.315690455820762	-.300609974621811	-.197947632724663	-.5	1	.207215838024866	.209517189708328	.564056194659449	-.343795742563614	-.282028097329724	.171897871281807	.564056194659449	-.343795742563614
1003700	1	.0915004903895031	.761344869451303	.771272032684315	-.134278552855286	.315690455820762	-.300609974621811	-.5	1	.207215838024866	.209517189708328	.554129031426438	.561754842975986	-.277064515713219	-.280877421487993	.554129031426438	.561754842975986
1003700	1	.386621626442964	.0915004903895031	.761344869451303	.771272032684315	-.134278552855286	.315690455820762	-.5	1	.207215838024866	.209517189708328	-.115715347635363	.551827679742975	.0578576738176814	-.275913839871488	-.115715347635363	.551827679742975
1003700	1	-.0143032357785359	.386621626442964	.0915004903895031	.761344869451303	.771272032684315	-.134278552855286	-.5	1	.207215838024866	.209517189708328	.179405788418098	-.118016699318825	-.0897028942090491	.0590083496594127	.179405788418098	-.118016699318825
1003700	1	.308628601333275	-.0143032357785359	.386621626442964	.0915004903895031	.761344869451303	.771272032684315	-.5	1	.207215838024866	.209517189708328	-.221519073803402	.177104436734636	.110759536901701	-.0885522183673178	-.221519073803402	.177104436734636
1003700	1	.666313566576603	.308628601333275	-.0143032357785359	.386621626442964	.0915004903895031	.761344869451303	-.5	1	.207215838024866	.209517189708328	.101412763308409	-.223820425486864	-.0507063816542047	.111910212743432	.101412763308409	-.223820425486864
1003700	1	-.573611246685548	.666313566576603	.308628601333275	-.0143032357785359	.386621626442964	.0915004903895031	-.5	1	.207215838024866	.209517189708328	.459097728551737	.0991114116249467	-.229548864275869	-.0495557058124734	.459097728551737	.0991114116249467
1003700	1	.239302109957307	-.573611246685548	.666313566576603	.308628601333275	-.0143032357785359	.386621626442964	-.5	1	.207215838024866	.209517189708328	-.780827084710414	.456796376868275	.390413542355207	-.228398188434137	-.780827084710414	.456796376868275
1003700	1	.699390025378189	.239302109957307	-.573611246685548	.666313566576603	.308628601333275	-.0143032357785359	-.5	1	.207215838024866	.209517189708328	.0320862719324415	-.783128436393877	-.0160431359662207	.391564218196938	.0320862719324415	-.783128436393877
1003700	1	.552682544007718	.699390025378189	.239302109957307	-.573611246685548	.666313566576603	.308628601333275	-.5	1	.207215838024866	.209517189708328	.492174187353324	.0297849202489789	-.246087093676662	-.0148924601244894	.492174187353324	.0297849202489789
1003700	1	.790470494725522	.552682544007718	.699390025378189	.239302109957307	-.573611246685548	.666313566576603	-.5	1	.207215838024866	.209517189708328	.345466705982852	.489872835669861	-.172733352991426	-.24493641783493	.345466705982852	.489872835669861
1003700	1	.166751442808696	.790470494725522	.552682544007718	.699390025378189	.239302109957307	-.573611246685548	-.5	1	.207215838024866	.209517189708328	.583254656700656	.343165354299389	-.291627328350328	-.171582677149695	.583254656700656	.343165354299389
1003700	1	.510070500588753	.166751442808696	.790470494725522	.552682544007718	.699390025378189	.239302109957307	-.5	1	.207215838024866	.209517189708328	-.0404643952161703	.580953305017194	.0202321976080851	-.290476652508597	-.0404643952161703	.580953305017194
1003700	1	.0146604601567807	.510070500588753	.166751442808696	.790470494725522	.552682544007718	.699390025378189	-.5	1	.207215838024866	.209517189708328	.302854662563887	-.0427657468996329	-.151427331281944	.0213828734498164	.302854662563887	-.0427657468996329
1003700	1	.869651740773147	.0146604601567807	.510070500588753	.166751442808696	.790470494725522	.552682544007718	-.5	1	.207215838024866	.209517189708328	-.192555377868085	.300553310880425	.0962776889340425	-.150276655440212	-.192555377868085	.300553310880425
1003700	1	-.0295432023352727	.869651740773147	.0146604601567807	.510070500588753	.166751442808696	.790470494725522	-.5	1	.207215838024866	.209517189708328	.662435902748281	-.194856729551548	-.33121795137414	.0974283647757738	.662435902748281	-.194856729551548
1003700	1	.195396624258226	-.0295432023352727	.869651740773147	.0146604601567807	.510070500588753	.166751442808696	-.5	1	.207215838024866	.209517189708328	-.236759040360138	.660134551064818	.118379520180069	-.330067275532409	-.236759040360138	.660134551064818
1003700	1	-.114973397659899	.195396624258226	-.0295432023352727	.869651740773147	.0146604601567807	.510070500588753	-.5	1	.207215838024866	.209517189708328	-.0118192137666402	-.239060392043601	.00590960688332012	.119530196021801	-.0118192137666402	-.239060392043601
1003700	2	.957867670356707	-.114973397659899	.195396624258226	-.0295432023352727	.869651740773147	.0146604601567807	1	0	.207215838024866	.209517189708328	-.322189235684765	-.0141205654501028	-.322189235684765	-.0141205654501028	0	0
1003800	2	.477541275761729						1	0	.218723351722844	.215108549063483					0	0
1003800	2	.114363373348915	.477541275761729					1	0	.218723351722844	.215108549063483	.258817924038885		.258817924038885		0	0
1003800	2	-.114973397659992	.114363373348915	.477541275761729				1	0	.218723351722844	.215108549063483	-.104359978373929	.262432726698246	-.104359978373929	.262432726698246	0	0
1003800	2	.587756755549334	-.114973397659992	.114363373348915	.477541275761729			1	0	.218723351722844	.215108549063483	-.333696749382836	-.100745175714568	-.333696749382836	-.100745175714568	0	0
1003800	2	.166751442808603	.587756755549334	-.114973397659992	.114363373348915	.477541275761729		1	0	.218723351722844	.215108549063483	.36903340382649	-.330081946723474	.36903340382649	-.330081946723474	0	0
1003800	2	.18605659800399	.166751442808603	.587756755549334	-.114973397659992	.114363373348915	.477541275761729	1	0	.218723351722844	.215108549063483	-.0519719089142411	.372648206485851	-.0519719089142411	.372648206485851	0	0
1003800	2	.472688772967328	.18605659800399	.166751442808603	.587756755549334	-.114973397659992	.114363373348915	1	0	.218723351722844	.215108549063483	-.0326667537188544	-.0483571062548797	-.0326667537188544	-.0483571062548797	0	0
1003800	2	1.08320539135853	.472688772967328	.18605659800399	.166751442808603	.587756755549334	-.114973397659992	1	0	.218723351722844	.215108549063483	.253965421244484	-.0290519510594931	.253965421244484	-.0290519510594931	0	0
1003800	2	-.0617278857067665	1.08320539135853	.472688772967328	.18605659800399	.166751442808603	.587756755549334	1	0	.218723351722844	.215108549063483	.864482039635684	.257580223903846	.864482039635684	.257580223903846	0	0
1003800	3	-.221428728574278	-.0617278857067665	1.08320539135853	.472688772967328	.18605659800399	.166751442808603	-.5	-1	.218723351722844	.215108549063483	-.280451237429611	.868096842295045	.140225618714805	-.434048421147523	.280451237429611	-.868096842295045
1003800	3	-.300609974621903	-.221428728574278	-.0617278857067665	1.08320539135853	.472688772967328	.18605659800399	-.5	-1	.218723351722844	.215108549063483	-.440152080297122	-.276836434770249	.220076040148561	.138418217385125	.440152080297122	.276836434770249
1003800	3	.0673668106726912	-.300609974621903	-.221428728574278	-.0617278857067665	1.08320539135853	.472688772967328	-.5	-1	.218723351722844	.215108549063483	-.519333326344747	-.436537277637761	.259666663172374	.218268638818881	.519333326344747	.436537277637761
1003800	3	1.02572588630685	.0673668106726912	-.300609974621903	-.221428728574278	-.0617278857067665	1.08320539135853	-.5	-1	.218723351722844	.215108549063483	-.151356541050153	-.515718523685386	.0756782705250764	.257859261842693	.151356541050153	.515718523685386
1003800	3	-.197947632724755	1.02572588630685	.0673668106726912	-.300609974621903	-.221428728574278	-.0617278857067665	-.5	-1	.218723351722844	.215108549063483	.807002534584004	-.147741738390791	-.403501267292002	.0738708691953957	-.807002534584004	.147741738390791
1003800	3	.0418127062003031	-.197947632724755	1.02572588630685	.0673668106726912	-.300609974621903	-.221428728574278	-.5	-1	.218723351722844	.215108549063483	-.4166709844476	.810617337243366	.2083354922238	-.405308668621683	.4166709844476	-.810617337243366
1003800	3	.308628601333183	.0418127062003031	-.197947632724755	1.02572588630685	.0673668106726912	-.300609974621903	-.5	-1	.218723351722844	.215108549063483	-.176910645522541	-.413056181788238	.0884553227612705	.206528090894119	.176910645522541	.413056181788238
1003800	3	.681661258417602	.308628601333183	.0418127062003031	-.197947632724755	1.02572588630685	.0673668106726912	-.5	-1	.218723351722844	.215108549063483	.0899052496103385	-.17329584286318	-.0449526248051693	.0866479214315898	-.0899052496103385	.17329584286318
1003800	3	.467781438472492	.681661258417602	.308628601333183	.0418127062003031	-.197947632724755	1.02572588630685	-.5	-1	.218723351722844	.215108549063483	.462937906694758	.0935200522696999	-.231468953347379	-.0467600261348499	-.462937906694758	-.0935200522696999
1003800	3	-.272581251021752	.467781438472492	.681661258417602	.308628601333183	.0418127062003031	-.197947632724755	-.5	-1	.218723351722844	.215108549063483	.249058086749648	.466552709354119	-.124529043374824	-.233276354677059	-.249058086749648	-.466552709354119
1003800	1	.315690455820577	-.272581251021752	.467781438472492	.681661258417602	.308628601333183	.0418127062003031	-.5	1	.218723351722844	.215108549063483	-.491304602744596	.252672889409009	.245652301372298	-.126336444704505	-.491304602744596	.252672889409009
1003800	1	.623669311439886	.315690455820577	-.272581251021752	.467781438472492	.681661258417602	.308628601333183	-.5	1	.218723351722844	.215108549063483	.0969671040977329	-.487689800085235	-.0484835520488665	.243844900042617	.0969671040977329	-.487689800085235
1003800	1	.839269111779241	.623669311439886	.315690455820577	-.272581251021752	.467781438472492	.681661258417602	-.5	1	.218723351722844	.215108549063483	.404945959717042	.100581906757094	-.202472979858521	-.0502909533785471	.404945959717042	.100581906757094
1003800	1	-.522458724238352	.839269111779241	.623669311439886	.315690455820577	-.272581251021752	.467781438472492	-.5	1	.218723351722844	.215108549063483	.620545760056397	.408560762376403	-.310272880028198	-.204280381188202	.620545760056397	.408560762376403
1003800	1	-.272581251021752	-.522458724238352	.839269111779241	.623669311439886	.315690455820577	-.272581251021752	-.5	1	.218723351722844	.215108549063483	-.741182075961196	.624160562715758	.370591037980598	-.312080281357879	-.741182075961196	.624160562715758
1003800	1	-.221428728574371	-.272581251021752	-.522458724238352	.839269111779241	.623669311439886	.315690455820577	-.5	1	.218723351722844	.215108549063483	-.491304602744596	-.737567273301835	.245652301372298	.368783636650917	-.491304602744596	-.737567273301835
1003800	1	-.476701233677677	-.221428728574371	-.272581251021752	-.522458724238352	.839269111779241	.623669311439886	-.5	1	.218723351722844	.215108549063483	-.440152080297215	-.487689800085235	.220076040148607	.243844900042617	-.440152080297215	-.487689800085235
1003800	1	.0915004903893181	-.476701233677677	-.221428728574371	-.272581251021752	-.522458724238352	.839269111779241	-.5	1	.218723351722844	.215108549063483	-.695424585400521	-.436537277637854	.34771229270026	.218268638818927	-.695424585400521	-.436537277637854
1003800	1	.146548056720224	.0915004903893181	-.476701233677677	-.221428728574371	-.272581251021752	-.522458724238352	-.5	1	.218723351722844	.215108549063483	-.127222861333526	-.69180978274116	.063611430666763	.34590489137058	-.127222861333526	-.69180978274116
1003800	1	.186056598003897	.146548056720224	.0915004903893181	-.476701233677677	-.221428728574371	-.272581251021752	-.5	1	.218723351722844	.215108549063483	-.0721752950026205	-.123608058674165	.0360876475013103	.0618040293370823	-.0721752950026205	-.123608058674165
1003800	1	.176511280097667	.186056598003897	.146548056720224	.0915004903893181	-.476701233677677	-.221428728574371	-.5	1	.218723351722844	.215108549063483	-.0326667537189469	-.0685604923432591	.0163333768594735	.0342802461716296	-.0326667537189469	-.0685604923432591
1003800	1	1.33150973924657	.176511280097667	.186056598003897	.146548056720224	.0915004903893181	-.476701233677677	-.5	1	.218723351722844	.215108549063483	-.0422120716251773	-.0290519510595856	.0211060358125887	.0145259755297928	-.0422120716251773	-.0290519510595856
1003800	1	1.19168468301251	1.33150973924657	.176511280097667	.186056598003897	.146548056720224	.0915004903893181	-.5	1	.218723351722844	.215108549063483	1.11278638752373	-.0385972689658159	-.556393193761863	.019298634482908	1.11278638752373	-.0385972689658159
1003800	1	.255692526145477	1.19168468301251	1.33150973924657	.176511280097667	.186056598003897	.146548056720224	-.5	1	.218723351722844	.215108549063483	.972961331289664	1.11640119018309	-.486480665644832	-.558200595091544	.972961331289664	1.11640119018309
1003800	1	.12535875765047	.255692526145477	1.19168468301251	1.33150973924657	.176511280097667	.186056598003897	-.5	1	.218723351722844	.215108549063483	.0369691744226325	.976576133949026	-.0184845872113162	-.488288066974513	.0369691744226325	.976576133949026
1003800	1	.630508735970376	.12535875765047	.255692526145477	1.19168468301251	1.33150973924657	.176511280097667	-.5	1	.218723351722844	.215108549063483	-.0933645940723736	.0405839770819938	.0466822970361868	-.0202919885409969	-.0933645940723736	.0405839770819938
1003800	1	.564691451480733	.630508735970376	.12535875765047	.255692526145477	1.19168468301251	1.33150973924657	-.5	1	.218723351722844	.215108549063483	.411785384247532	-.0897497914130123	-.205892692123766	.0448748957065061	.411785384247532	-.0897497914130123
1003800	1	.12535875765047	.564691451480733	.630508735970376	.12535875765047	.255692526145477	1.19168468301251	-.5	1	.218723351722844	.215108549063483	.345968099757889	.415400186906894	-.172984049878945	-.207700093453447	.345968099757889	.415400186906894
1003800	1	-.221428728574186	.12535875765047	.564691451480733	.630508735970376	.12535875765047	.255692526145477	-.5	1	.218723351722844	.215108549063483	-.0933645940723736	.34958290241725	.0466822970361868	-.174791451208625	-.0933645940723736	.34958290241725
1003800	1	-.221428728574186	-.221428728574186	.12535875765047	.564691451480733	.630508735970376	.12535875765047	-.5	1	.218723351722844	.215108549063483	-.44015208029703	-.0897497914130123	.220076040148515	.0448748957065061	-.44015208029703	-.0897497914130123
1003800	1	.279173621994999	-.221428728574186	-.221428728574186	.12535875765047	.564691451480733	.630508735970376	-.5	1	.218723351722844	.215108549063483	-.44015208029703	-.436537277637669	.220076040148515	.218268638818834	-.44015208029703	-.436537277637669
1003800	1	.0796012670897953	.279173621994999	-.221428728574186	-.221428728574186	.12535875765047	.564691451480733	-.5	1	.218723351722844	.215108549063483	.0604502702721554	-.436537277637669	-.0302251351360777	.218268638818834	.0604502702721554	-.436537277637669
1003800	1	.510070500588753	.0796012670897953	.279173621994999	-.221428728574186	-.221428728574186	.12535875765047	-.5	1	.218723351722844	.215108549063483	-.139122084633049	.0640650729315168	.0695610423165244	-.0320325364657584	-.139122084633049	.0640650729315168
1003800	1	.58399660667612	.510070500588753	.0796012670897953	.279173621994999	-.221428728574186	-.221428728574186	-.5	1	.218723351722844	.215108549063483	.291347148865909	-.135507281973687	-.145673574432954	.0677536409868437	.291347148865909	-.135507281973687
1003800	1	-.175671238013511	.58399660667612	.510070500588753	.0796012670897953	.279173621994999	-.221428728574186	-.5	1	.218723351722844	.215108549063483	.365273254953276	.29496195152527	-.182636627476638	-.147480975762635	.365273254953276	.29496195152527
1003800	1	.59148462806867	-.175671238013511	.58399660667612	.510070500588753	.0796012670897953	.279173621994999	-.5	1	.218723351722844	.215108549063483	-.394394589736355	.368888057612637	.197197294868177	-.184444028806319	-.394394589736355	.368888057612637
1003800	1	.294150777964652	.59148462806867	-.175671238013511	.58399660667612	.510070500588753	.0796012670897953	-.5	1	.218723351722844	.215108549063483	.372761276345826	-.390779787076993	-.186380638172913	.195389893538497	.372761276345826	-.390779787076993
1003800	1	-.246252312299218	.294150777964652	.59148462806867	-.175671238013511	.58399660667612	.510070500588753	-.5	1	.218723351722844	.215108549063483	.0754274262418081	.376376079005187	-.0377137131209041	-.188188039502594	.0754274262418081	.376376079005187
1003800	1	.568621745109166	-.246252312299218	.294150777964652	.59148462806867	-.175671238013511	.58399660667612	-.5	1	.218723351722844	.215108549063483	-.464975664022062	.0790422289011695	.232487832011031	-.0395211144505848	-.464975664022062	.0790422289011695
1003800	2	.523298766322508	.568621745109166	-.246252312299218	.294150777964652	.59148462806867	-.175671238013511	1	0	.218723351722844	.215108549063483	.349898393386321	-.461360861362701	.349898393386321	-.461360861362701	0	0
1003800	2	.156767221902095	.523298766322508	.568621745109166	-.246252312299218	.294150777964652	.59148462806867	1	0	.218723351722844	.215108549063483	.304575414599664	.353513196045683	.304575414599664	.353513196045683	0	0
1003800	2	.342842701864377	.156767221902095	.523298766322508	.568621745109166	-.246252312299218	.294150777964652	1	0	.218723351722844	.215108549063483	-.0619561298207495	.308190217259025	-.0619561298207495	.308190217259025	0	0
1003800	2	-.631603193663235	.342842701864377	.156767221902095	.523298766322508	.568621745109166	-.246252312299218	1	0	.218723351722844	.215108549063483	.124119350141533	-.0583413271613881	.124119350141533	-.0583413271613881	0	0
1003800	2	.000420021042170493	-.631603193663235	.342842701864377	.156767221902095	.523298766322508	.568621745109166	1	0	.218723351722844	.215108549063483	-.850326545386079	.127734152800894	-.850326545386079	.127734152800894	0	0
1003800	2	-.330573197999254	.000420021042170493	-.631603193663235	.342842701864377	.156767221902095	.523298766322508	1	0	.218723351722844	.215108549063483	-.218303330680674	-.846711742726718	-.218303330680674	-.846711742726718	0	0
1003800	2	-.175671238013511	-.330573197999254	.000420021042170493	-.631603193663235	.342842701864377	.156767221902095	1	0	.218723351722844	.215108549063483	-.549296549722098	-.214688528021312	-.549296549722098	-.214688528021312	0	0
1003800	2	.114363373349007	-.175671238013511	-.330573197999254	.000420021042170493	-.631603193663235	.342842701864377	1	0	.218723351722844	.215108549063483	-.394394589736355	-.545681747062737	-.394394589736355	-.545681747062737	0	0
1003800	2	-.061727885706674	.114363373349007	-.175671238013511	-.330573197999254	.000420021042170493	-.631603193663235	1	0	.218723351722844	.215108549063483	-.104359978373837	-.390779787076993	-.104359978373837	-.390779787076993	0	0
1003800	2	.380631262753777	-.061727885706674	.114363373349007	-.175671238013511	-.330573197999254	.000420021042170493	1	0	.218723351722844	.215108549063483	-.280451237429518	-.100745175714475	-.280451237429518	-.100745175714475	0	0
1003800	1	.606084136638958	.380631262753777	-.061727885706674	.114363373349007	-.175671238013511	-.330573197999254	-.5	1	.218723351722844	.215108549063483	.161907911030932	-.276836434770157	-.0809539555154662	.138418217385078	.161907911030932	-.276836434770157
1003800	1	.921238774994546	.606084136638958	.380631262753777	-.061727885706674	.114363373349007	-.175671238013511	-.5	1	.218723351722844	.215108549063483	.387360784916114	.165522713690294	-.193680392458057	-.0827613568451469	.387360784916114	.165522713690294
1003800	1	.693560481717465	.921238774994546	.606084136638958	.380631262753777	-.061727885706674	.114363373349007	-.5	1	.218723351722844	.215108549063483	.702515423271702	.390975587575475	-.351257711635851	-.195487793787738	.702515423271702	.390975587575475
1003800	1	-.272581251021567	.693560481717465	.921238774994546	.606084136638958	.380631262753777	-.061727885706674	-.5	1	.218723351722844	.215108549063483	.474837129994621	.706130225931063	-.237418564997311	-.353065112965531	.474837129994621	.706130225931063
1003800	1	.452717692036801	-.272581251021567	.693560481717465	.921238774994546	.606084136638958	.380631262753777	-.5	1	.218723351722844	.215108549063483	-.491304602744411	.478451932653983	.245652301372206	-.239225966326991	-.491304602744411	.478451932653983
1003800	1	.166751442808696	.452717692036801	-.272581251021567	.693560481717465	.921238774994546	.606084136638958	-.5	1	.218723351722844	.215108549063483	.233994340313957	-.48768980008505	-.116997170156978	.243844900042525	.233994340313957	-.48768980008505
1003800	1	.462818018941127	.166751442808696	.452717692036801	-.272581251021567	.693560481717465	.921238774994546	-.5	1	.218723351722844	.215108549063483	-.0519719089141486	.237609142973318	.0259859544570743	-.118804571486659	-.0519719089141486	.237609142973318
1003800	1	-.777731229341473	.462818018941127	.166751442808696	.452717692036801	-.272581251021567	.693560481717465	-.5	1	.218723351722844	.215108549063483	.244094667218282	-.0483571062547872	-.122047333609141	.0241785531273936	.244094667218282	-.0483571062547872
1003800	1	.294150777964652	-.777731229341473	.462818018941127	.166751442808696	.452717692036801	-.272581251021567	-.5	1	.218723351722844	.215108549063483	-.996454581064317	.247709469877644	.498227290532159	-.123854734938822	-.996454581064317	.247709469877644
1003800	1	-.175671238013511	.294150777964652	-.777731229341473	.462818018941127	.166751442808696	.452717692036801	-.5	1	.218723351722844	.215108549063483	.0754274262418081	-.992839778404956	-.0377137131209041	.496419889202478	.0754274262418081	-.992839778404956
1003800	1	.609658596997256	-.175671238013511	.294150777964652	-.777731229341473	.462818018941127	.166751442808696	-.5	1	.218723351722844	.215108549063483	-.394394589736355	.0790422289011695	.197197294868177	-.0395211144505848	-.394394589736355	.0790422289011695
1003800	1	.0673668106727837	.609658596997256	-.175671238013511	.294150777964652	-.777731229341473	.462818018941127	-.5	1	.218723351722844	.215108549063483	.390935245274412	-.390779787076993	-.195467622637206	.195389893538497	.390935245274412	-.390779787076993
1003800	1	.431783785201158	.0673668106727837	.609658596997256	-.175671238013511	.294150777964652	-.777731229341473	-.5	1	.218723351722844	.215108549063483	-.15135654105006	.394550047933774	.0756782705250302	-.197275023966887	-.15135654105006	.394550047933774
1003800	1	.587756755549427	.431783785201158	.0673668106727837	.609658596997256	-.175671238013511	.294150777964652	-.5	1	.218723351722844	.215108549063483	.213060433478314	-.147741738390699	-.106530216739157	.0738708691953495	.213060433478314	-.147741738390699
1003800	1	.53613599102768	.587756755549427	.431783785201158	.0673668106727837	.609658596997256	-.175671238013511	-.5	1	.218723351722844	.215108549063483	.369033403826582	.216675236137675	-.184516701913291	-.108337618068838	.369033403826582	.216675236137675
1003800	1	-.476701233677492	.53613599102768	.587756755549427	.431783785201158	.0673668106727837	.609658596997256	-.5	1	.218723351722844	.215108549063483	.317412639304836	.372648206485944	-.158706319652418	-.186324103242972	.317412639304836	.372648206485944
1003800	1	.380631262753777	-.476701233677492	.53613599102768	.587756755549427	.431783785201158	.0673668106727837	-.5	1	.218723351722844	.215108549063483	-.695424585400336	.321027441964198	.347712292700168	-.160513720982099	-.695424585400336	.321027441964198
1003800	1	-.272581251021567	.380631262753777	-.476701233677492	.53613599102768	.587756755549427	.431783785201158	-.5	1	.218723351722844	.215108549063483	.161907911030932	-.691809782740975	-.0809539555154662	.345904891370487	.161907911030932	-.691809782740975
1003800	1	.263661455816752	-.272581251021567	.380631262753777	-.476701233677492	.53613599102768	.587756755549427	-.5	1	.218723351722844	.215108549063483	-.491304602744411	.165522713690294	.245652301372206	-.0827613568451469	-.491304602744411	.165522713690294
1003800	1	-.522458724238167	.263661455816752	-.272581251021567	.380631262753777	-.476701233677492	.53613599102768	-.5	1	.218723351722844	.215108549063483	.0449381040939078	-.48768980008505	-.0224690520469539	.243844900042525	.0449381040939078	-.48768980008505
1003800	1	.362147857059763	-.522458724238167	.263661455816752	-.272581251021567	.380631262753777	-.476701233677492	-.5	1	.218723351722844	.215108549063483	-.741182075961011	.0485529067532692	.370591037980506	-.0242764533766346	-.741182075961011	.0485529067532692
1003800	1	.32263931577609	.362147857059763	-.522458724238167	.263661455816752	-.272581251021567	.380631262753777	-.5	1	.218723351722844	.215108549063483	.143424505336919	-.73756727330165	-.0717122526684597	.368783636650825	.143424505336919	-.73756727330165
1003800	1	.301450016706152	.32263931577609	.362147857059763	-.522458724238167	.263661455816752	-.272581251021567	-.5	1	.218723351722844	.215108549063483	.103915964053246	.147039307996281	-.0519579820266229	-.0735196539981403	.103915964053246	.147039307996281
1003800	1	.0915004903895031	.301450016706152	.32263931577609	.362147857059763	-.522458724238167	.263661455816752	-.5	1	.218723351722844	.215108549063483	.0827266649833076	.107530766712607	-.0413633324916538	-.0537653833563035	.0827266649833076	.107530766712607
1003800	1	-.330573197999254	.0915004903895031	.301450016706152	.32263931577609	.362147857059763	-.522458724238167	-.5	1	.218723351722844	.215108549063483	-.127222861333341	.086341467642669	.0636114306666705	-.0431707338213345	-.127222861333341	.086341467642669
1003800	1	.355807679028744	-.330573197999254	.0915004903895031	.301450016706152	.32263931577609	.362147857059763	-.5	1	.218723351722844	.215108549063483	-.549296549722098	-.12360805867398	.274648274861049	.0618040293369898	-.549296549722098	-.12360805867398
1003800	1	.286726759885445	.355807679028744	-.330573197999254	.0915004903895031	.301450016706152	.32263931577609	-.5	1	.218723351722844	.215108549063483	.1370843273059	-.545681747062737	-.0685421636529502	.272840873531368	.1370843273059	-.545681747062737
1003800	1	.342842701864377	.286726759885445	.355807679028744	-.330573197999254	.0915004903895031	.301450016706152	-.5	1	.218723351722844	.215108549063483	.0680034081626013	.140699129965262	-.0340017040813006	-.0703495649826308	.0680034081626013	.140699129965262
1003800	2	.368396806336765	.342842701864377	.286726759885445	.355807679028744	-.330573197999254	.0915004903895031	1	0	.218723351722844	.215108549063483	.124119350141533	.0716182108219626	.124119350141533	.0716182108219626	0	0
1003800	2	.773718768631402	.368396806336765	.342842701864377	.286726759885445	.355807679028744	-.330573197999254	1	0	.218723351722844	.215108549063483	.149673454613921	.127734152800894	.149673454613921	.127734152800894	0	0
1003800	2	.222268770658527	.773718768631402	.368396806336765	.342842701864377	.286726759885445	.355807679028744	1	0	.218723351722844	.215108549063483	.554995416908558	.153288257273282	.554995416908558	.153288257273282	0	0
1003800	2	.426388753314452	.222268770658527	.773718768631402	.368396806336765	.342842701864377	.286726759885445	1	0	.218723351722844	.215108549063483	.00354541893568278	.558610219567919	.00354541893568278	.558610219567919	0	0
1003800	2	.811100496252734	.426388753314452	.222268770658527	.773718768631402	.368396806336765	.342842701864377	1	0	.218723351722844	.215108549063483	.207665401591608	.00716022159504415	.207665401591608	.00716022159504415	0	0
1003800	2	.0673668106727837	.811100496252734	.426388753314452	.222268770658527	.773718768631402	.368396806336765	1	0	.218723351722844	.215108549063483	.59237714452989	.211280204250969	.59237714452989	.211280204250969	0	0
1003800	2	-.114973397659899	.0673668106727837	.811100496252734	.426388753314452	.222268770658527	.773718768631402	1	0	.218723351722844	.215108549063483	-.15135654105006	.595991947189251	-.15135654105006	.595991947189251	0	0
1003800	2	-.197947632724663	-.114973397659899	.0673668106727837	.811100496252734	.426388753314452	.222268770658527	1	0	.218723351722844	.215108549063483	-.333696749382743	-.147741738390699	-.333696749382743	-.147741738390699	0	0
1003800	2	-.114973397659899	-.197947632724663	-.114973397659899	.0673668106727837	.811100496252734	.426388753314452	1	0	.218723351722844	.215108549063483	-.416670984447507	-.330081946723382	-.416670984447507	-.330081946723382	0	0
1003800	2	.568621745109166	-.114973397659899	-.197947632724663	-.114973397659899	.0673668106727837	.811100496252734	1	0	.218723351722844	.215108549063483	-.333696749382743	-.413056181788146	-.333696749382743	-.413056181788146	0	0
1003800	3	.426388753314452	.568621745109166	-.114973397659899	-.197947632724663	-.114973397659899	.0673668106727837	-.5	-1	.218723351722844	.215108549063483	.349898393386321	-.330081946723382	-.174949196693161	.165040973361691	-.349898393386321	.330081946723382
1003800	3	-.0964899919658859	.426388753314452	.568621745109166	-.114973397659899	-.197947632724663	-.114973397659899	-.5	-1	.218723351722844	.215108549063483	.207665401591608	.353513196045683	-.103832700795804	-.176756598022841	-.207665401591608	-.353513196045683
1003800	3	.186056598004082	-.0964899919658859	.426388753314452	.568621745109166	-.114973397659899	-.197947632724663	-.5	-1	.218723351722844	.215108549063483	-.31521334368873	.211280204250969	.157606671844365	-.105640102125484	.31521334368873	-.211280204250969
1003800	3	.491781714876443	.186056598004082	-.0964899919658859	.426388753314452	.568621745109166	-.114973397659899	-.5	-1	.218723351722844	.215108549063483	-.0326667537187619	-.311598541029369	.016333376859381	.155799270514684	.0326667537187619	.311598541029369
1003800	3	.580203617658981	.491781714876443	.186056598004082	-.0964899919658859	.426388753314452	.568621745109166	-.5	-1	.218723351722844	.215108549063483	.273058363153599	-.0290519510594006	-.1365291815768	.0145259755297003	-.273058363153599	.0290519510594006
1003800	3	.176511280097852	.580203617658981	.491781714876443	.186056598004082	-.0964899919658859	.426388753314452	-.5	-1	.218723351722844	.215108549063483	.361480265936137	.27667316581296	-.180740132968068	-.13833658290648	-.361480265936137	-.27667316581296
1004010	3	-.0453374695186087						-.5	-1	.272129767315446	.275368985036237
1004010	3	.213494846350918	-.0453374695186087					-.5	-1	.272129767315446	.275368985036237	-.317467236834055		.158733618417027		.317467236834055
1004010	3	.501022371611263	.213494846350918	-.0453374695186087				-.5	-1	.272129767315446	.275368985036237	-.0586349209645286	-.320706454554846	.0293174604822643	.160353227277423	.0586349209645286	.320706454554846
1004010	3	-.300609974621903	.501022371611263	.213494846350918	-.0453374695186087			-.5	-1	.272129767315446	.275368985036237	.228892604295817	-.0618741386853192	-.114446302147908	.0309370693426596	-.228892604295817	.0618741386853192
1004010	3	-.39751998762996	-.300609974621903	.501022371611263	.213494846350918	-.0453374695186087		-.5	-1	.272129767315446	.275368985036237	-.572739741937349	.225653386575026	.286369870968675	-.112826693287513	.572739741937349	-.225653386575026
1004010	3	-.24625231229931	-.39751998762996	-.300609974621903	.501022371611263	.213494846350918	-.0453374695186087	-.5	-1	.272129767315446	.275368985036237	-.669649754945406	-.57597895965814	.334824877472703	.28798947982907	.669649754945406	.57597895965814
1004010	3	.204540003698003	-.24625231229931	-.39751998762996	-.300609974621903	.501022371611263	.213494846350918	-.5	-1	.272129767315446	.275368985036237	-.518382079614757	-.672888972666196	.259191039807378	.336444486333098	.518382079614757	.672888972666196
1004010	3	.279173621994907	.204540003698003	-.24625231229931	-.39751998762996	-.300609974621903	.501022371611263	-.5	-1	.272129767315446	.275368985036237	-.0675897636174435	-.521621297335547	.0337948818087218	.260810648667774	.0675897636174435	.521621297335547
1004010	3	-.476701233677584	.279173621994907	.204540003698003	-.24625231229931	-.39751998762996	-.300609974621903	-.5	-1	.272129767315446	.275368985036237	.00704385467946067	-.0708289813382341	-.00352192733973034	.035414490669117	-.00704385467946067	.0708289813382341
1004010	3	1.0623748651151	-.476701233677584	.279173621994907	.204540003698003	-.24625231229931	-.39751998762996	-.5	-1	.272129767315446	.275368985036237	-.748831000993031	.00380463695867012	.374415500496515	-.00190231847933506	.748831000993031	-.00380463695867012
1004010	3	.342842701864192	1.0623748651151	-.476701233677584	.279173621994907	.204540003698003	-.24625231229931	-.5	-1	.272129767315446	.275368985036237	.790245097799653	-.752070218713821	-.395122548899827	.376035109356911	-.790245097799653	.752070218713821
1004010	3	.263661455816567	.342842701864192	1.0623748651151	-.476701233677584	.279173621994907	.204540003698003	-.5	-1	.272129767315446	.275368985036237	.0707129345487454	.787005880078863	-.0353564672743727	-.393502940039431	-.0707129345487454	-.787005880078863
1004010	3	.386621626442779	.263661455816567	.342842701864192	1.0623748651151	-.476701233677584	.279173621994907	-.5	-1	.272129767315446	.275368985036237	-.00846831149887939	.0674737168279549	.00423415574943969	-.0337368584139774	.00846831149887939	-.0674737168279549
1004010	3	.146548056720224	.386621626442779	.263661455816567	.342842701864192	1.0623748651151	-.476701233677584	-.5	-1	.272129767315446	.275368985036237	.114491859127333	-.0117075292196699	-.0572459295636663	.00585376460983497	-.114491859127333	.0117075292196699
1004010	3	.487086593667878	.146548056720224	.386621626442779	.263661455816567	.342842701864192	1.0623748651151	-.5	-1	.272129767315446	.275368985036237	-.125581710595223	.111252641406542	.0627908552976114	-.0556263207032711	.125581710595223	-.111252641406542
1004010	3	.938272114293293	.487086593667878	.146548056720224	.386621626442779	.263661455816567	.342842701864192	-.5	-1	.272129767315446	.275368985036237	.214956826352432	-.128820928316013	-.107478413176216	.0644104641580067	-.214956826352432	.128820928316013
1004010	3	.976617106369546	.938272114293293	.487086593667878	.146548056720224	.386621626442779	.263661455816567	-.5	-1	.272129767315446	.275368985036237	.666142346977846	.211717608631642	-.333071173488923	-.105858804315821	-.666142346977846	-.211717608631642
1004010	3	.482340158643602	.976617106369546	.938272114293293	.487086593667878	.146548056720224	.386621626442779	-.5	-1	.272129767315446	.275368985036237	.704487339054099	.662903129257056	-.35224366952705	-.331451564628528	-.704487339054099	-.662903129257056
1004010	3	.758827213230057	.482340158643602	.976617106369546	.938272114293293	.487086593667878	.146548056720224	-.5	-1	.272129767315446	.275368985036237	.210210391328155	.701248121333309	-.105105195664078	-.350624060666654	-.210210391328155	-.701248121333309
1004010	3	.871603629370669	.758827213230057	.482340158643602	.976617106369546	.938272114293293	.487086593667878	-.5	-1	.272129767315446	.275368985036237	.486697445914611	.206971173607365	-.243348722957305	-.103485586803682	-.486697445914611	-.206971173607365
1004010	3	-.272581251021567	.871603629370669	.758827213230057	.482340158643602	.976617106369546	.938272114293293	-.5	-1	.272129767315446	.275368985036237	.599473862055222	.48345822819382	-.299736931027611	-.24172911409691	-.599473862055222	-.48345822819382
1004010	1	.415393369012988	-.272581251021567	.871603629370669	.758827213230057	.482340158643602	.976617106369546	-.5	1	.272129767315446	.275368985036237	-.544711018337013	.596234644334432	.272355509168507	-.298117322167216	-.544711018337013	.596234644334432
1004010	1	-.272581251021567	.415393369012988	-.272581251021567	.871603629370669	.758827213230057	.482340158643602	-.5	1	.272129767315446	.275368985036237	.143263601697542	-.547950236057804	-.0716318008487711	.273975118028902	.143263601697542	-.547950236057804
1004010	1	.792811710540424	-.272581251021567	.415393369012988	-.272581251021567	.871603629370669	.758827213230057	-.5	1	.272129767315446	.275368985036237	-.544711018337013	.140024383976752	.272355509168507	-.0700121919883758	-.544711018337013	.140024383976752
1004010	1	.271486793328708	.792811710540424	-.272581251021567	.415393369012988	-.272581251021567	.871603629370669	-.5	1	.272129767315446	.275368985036237	.520681943224978	-.547950236057804	-.260340971612489	.273975118028902	.520681943224978	-.547950236057804
1004010	1	.0796012670897953	.271486793328708	.792811710540424	-.272581251021567	.415393369012988	-.272581251021567	-.5	1	.272129767315446	.275368985036237	-.000642973986737849	.517442725504187	.000321486993368925	-.258721362752094	-.000642973986737849	.517442725504187
1004010	1	.0673668106727837	.0796012670897953	.271486793328708	.792811710540424	-.272581251021567	.415393369012988	-.5	1	.272129767315446	.275368985036237	-.192528500225651	-.0038821917075284	.0962642501128255	.0019410958537642	-.192528500225651	-.0038821917075284
1004010	1	.0146604601567807	.0673668106727837	.0796012670897953	.271486793328708	.792811710540424	-.272581251021567	-.5	1	.272129767315446	.275368985036237	-.204762956642663	-.195767717946442	.102381478321331	.0978838589732208	-.204762956642663	-.195767717946442
1004010	1	-.0295432023352727	.0146604601567807	.0673668106727837	.0796012670897953	.271486793328708	.792811710540424	-.5	1	.272129767315446	.275368985036237	-.257469307158666	-.208002174363453	.128734653579333	.104001087181727	-.257469307158666	-.208002174363453
1004010	1	.795140372859007	-.0295432023352727	.0146604601567807	.0673668106727837	.0796012670897953	.271486793328708	-.5	1	.272129767315446	.275368985036237	-.301672969650719	-.260708524879456	.15083648482536	.130354262439728	-.301672969650719	-.260708524879456
1004010	1	-.0964899919658859	.795140372859007	-.0295432023352727	.0146604601567807	.0673668106727837	.0796012670897953	-.5	1	.272129767315446	.275368985036237	.523010605543561	-.30491218737151	-.26150530277178	.152456093685755	.523010605543561	-.30491218737151
1004010	1	-.0964899919658859	-.0964899919658859	.795140372859007	-.0295432023352727	.0146604601567807	.0673668106727837	-.5	1	.272129767315446	.275368985036237	-.368619759281332	.51977138782277	.184309879640666	-.259885693911385	-.368619759281332	.51977138782277
1004010	1	-.134278552855286	-.0964899919658859	-.0964899919658859	.795140372859007	-.0295432023352727	.0146604601567807	-.5	1	.272129767315446	.275368985036237	-.368619759281332	-.371858977002123	.184309879640666	.185929488501061	-.368619759281332	-.371858977002123
1004010	1	.271486793328708	-.134278552855286	-.0964899919658859	-.0964899919658859	.795140372859007	-.0295432023352727	-.5	1	.272129767315446	.275368985036237	-.406408320170732	-.371858977002123	.203204160085366	.185929488501061	-.406408320170732	-.371858977002123
1004010	1	-.114973397659899	.271486793328708	-.134278552855286	-.0964899919658859	-.0964899919658859	.795140372859007	-.5	1	.272129767315446	.275368985036237	-.000642973986737849	-.409647537891523	.000321486993368925	.204823768945761	-.000642973986737849	-.409647537891523
1004010	1	.0146604601567807	-.114973397659899	.271486793328708	-.134278552855286	-.0964899919658859	-.0964899919658859	-.5	1	.272129767315446	.275368985036237	-.387103164975345	-.0038821917075284	.193551582487673	.0019410958537642	-.387103164975345	-.0038821917075284
1004010	1	.44757805238439	.0146604601567807	-.114973397659899	.271486793328708	-.134278552855286	-.0964899919658859	-.5	1	.272129767315446	.275368985036237	-.257469307158666	-.390342382696136	.128734653579333	.195171191348068	-.257469307158666	-.390342382696136
1004010	1	.924699307104052	.44757805238439	.0146604601567807	-.114973397659899	.271486793328708	-.134278552855286	-.5	1	.272129767315446	.275368985036237	.175448285068943	-.260708524879456	-.0877241425344717	.130354262439728	.175448285068943	-.260708524879456
1004010	1	.637242118629345	.924699307104052	.44757805238439	.0146604601567807	-.114973397659899	.271486793328708	-.5	1	.272129767315446	.275368985036237	.652569539788606	.172209067348153	-.326284769894303	-.0861045336740764	.652569539788606	.172209067348153
1004010	1	.699390025378189	.637242118629345	.924699307104052	.44757805238439	.0146604601567807	-.114973397659899	-.5	1	.272129767315446	.275368985036237	.365112351313899	.649330322067815	-.182556175656949	-.324665161033908	.365112351313899	.649330322067815
1004010	1	.386621626442964	.699390025378189	.637242118629345	.924699307104052	.44757805238439	.0146604601567807	-.5	1	.272129767315446	.275368985036237	.427260258062743	.361873133593108	-.213630129031371	-.180936566796554	.427260258062743	.361873133593108
1004010	1	.315690455820762	.386621626442964	.699390025378189	.637242118629345	.924699307104052	.44757805238439	-.5	1	.272129767315446	.275368985036237	.114491859127518	.424021040341952	-.0572459295637588	-.212010520170976	.114491859127518	.424021040341952
1004010	2	.136082623042244	.315690455820762	.386621626442964	.699390025378189	.637242118629345	.924699307104052	1	0	.272129767315446	.275368985036237	.0435606885053156	.111252641406727	.0435606885053156	.111252641406727	0	0
1004010	2	.294150777964652	.136082623042244	.315690455820762	.386621626442964	.699390025378189	.637242118629345	1	0	.272129767315446	.275368985036237	-.136047144273203	.0403214707845251	-.136047144273203	.0403214707845251	0	0
1004500	2	-.0787612250055584						1	0	-.047152007831182	-.0460204942594404					0	0
1004500	2	.255692526145384	-.0787612250055584					1	0	-.047152007831182	-.0460204942594404	-.0316092171743764		-.0316092171743764		0	0
1004500	2	.315690455820669	.255692526145384	-.0787612250055584				1	0	-.047152007831182	-.0460204942594404	.302844533976566	-.032740730746118	.302844533976566	-.032740730746118	0	0
1004500	2	.146548056720316	.315690455820669	.255692526145384	-.0787612250055584			1	0	-.047152007831182	-.0460204942594404	.362842463651851	.301713020404824	.362842463651851	.301713020404824	0	0
1004500	2	.404112358603207	.146548056720316	.315690455820669	.255692526145384	-.0787612250055584		1	0	-.047152007831182	-.0460204942594404	.193700064551498	.36171095008011	.193700064551498	.36171095008011	0	0
1004500	2	.195396624258133	.404112358603207	.146548056720316	.315690455820669	.255692526145384	-.0787612250055584	1	0	-.047152007831182	-.0460204942594404	.451264366434389	.192568550979756	.451264366434389	.192568550979756	0	0
1004500	2	.0915004903894106	.195396624258133	.404112358603207	.146548056720316	.315690455820669	.255692526145384	1	0	-.047152007831182	-.0460204942594404	.242548632089315	.450132852862647	.242548632089315	.450132852862647	0	0
1004500	3	.329478740306303	.0915004903894106	.195396624258133	.404112358603207	.146548056720316	.315690455820669	-.5	-1	-.047152007831182	-.0460204942594404	.138652498220593	.241417118517573	-.0693262491102963	-.120708559258787	-.138652498220593	-.241417118517573
1004500	3	.156767221902002	.329478740306303	.0915004903894106	.195396624258133	.404112358603207	.146548056720316	-.5	-1	-.047152007831182	-.0460204942594404	.376630748137485	.137520984648851	-.188315374068742	-.0687604923244255	-.376630748137485	-.137520984648851
1004500	3	.0915004903894106	.156767221902002	.329478740306303	.0915004903894106	.195396624258133	.404112358603207	-.5	-1	-.047152007831182	-.0460204942594404	.203919229733184	.375499234565743	-.101959614866592	-.187749617282872	-.203919229733184	-.375499234565743
1004500	3	.230868942420352	.0915004903894106	.156767221902002	.329478740306303	.0915004903894106	.195396624258133	-.5	-1	-.047152007831182	-.0460204942594404	.138652498220593	.202787716161442	-.0693262491102963	-.101393858080721	-.138652498220593	-.202787716161442
1004500	3	.0146604601566882	.230868942420352	.0915004903894106	.156767221902002	.329478740306303	.0915004903894106	-.5	-1	-.047152007831182	-.0460204942594404	.278020950251534	.137520984648851	-.139010475125767	-.0687604923244255	-.278020950251534	-.137520984648851
1004500	3	-.631603193663328	.0146604601566882	.230868942420352	.0915004903894106	.156767221902002	.329478740306303	-.5	-1	-.047152007831182	-.0460204942594404	.0618124679878702	.276889436679792	-.0309062339939351	-.138444718339896	-.0618124679878702	-.276889436679792
1004500	3	-.698549983293941	-.631603193663328	.0146604601566882	.230868942420352	.0915004903894106	.156767221902002	-.5	-1	-.047152007831182	-.0460204942594404	-.584451185832146	.0606809544161286	.292225592916073	-.0303404772080643	.584451185832146	-.0606809544161286
1004500	3	-.698549983293941	-.698549983293941	-.631603193663328	.0146604601566882	.230868942420352	.0915004903894106	-.5	-1	-.047152007831182	-.0460204942594404	-.651397975462759	-.585582699403887	.325698987731379	.292791349701944	.651397975462759	.585582699403887
1004500	3	-.476701233677677	-.698549983293941	-.698549983293941	-.631603193663328	.0146604601566882	.230868942420352	-.5	-1	-.047152007831182	-.0460204942594404	-.651397975462759	-.6525294890345	.325698987731379	.32626474451725	.651397975462759	.6525294890345
1004500	3	-.397519987630052	-.476701233677677	-.698549983293941	-.698549983293941	-.631603193663328	.0146604601566882	-.5	-1	-.047152007831182	-.0460204942594404	-.429549225846495	-.6525294890345	.214774612923247	.32626474451725	.429549225846495	.6525294890345
1004500	3	-.175671238013696	-.397519987630052	-.476701233677677	-.698549983293941	-.698549983293941	-.631603193663328	-.5	-1	-.047152007831182	-.0460204942594404	-.35036797979887	-.430680739418237	.175183989899435	.215340369709118	.35036797979887	.430680739418237
1004500	3	-.221428728574371	-.175671238013696	-.397519987630052	-.476701233677677	-.698549983293941	-.698549983293941	-.5	-1	-.047152007831182	-.0460204942594404	-.128519230182514	-.351499493370612	.0642596150912569	.175749746685306	.128519230182514	.351499493370612
1004500	3	.0673668106725987	-.221428728574371	-.175671238013696	-.397519987630052	-.476701233677677	-.698549983293941	-.5	-1	-.047152007831182	-.0460204942594404	-.174276720743189	-.129650743754255	.0871383603715944	.0648253718771277	.174276720743189	.129650743754255
1004500	1	-.573611246685733	.0673668106725987	-.221428728574371	-.175671238013696	-.397519987630052	-.476701233677677	-.5	1	-.047152007831182	-.0460204942594404	.114518818503781	-.17540823431493	-.0572594092518904	.0877041171574652	.114518818503781	-.17540823431493
1004500	1	-1.1756712380137	-.573611246685733	.0673668106725987	-.221428728574371	-.175671238013696	-.397519987630052	-.5	1	-.047152007831182	-.0460204942594404	-.526459238854551	.113387304932039	.263229619427276	-.0566936524660196	-.526459238854551	.113387304932039
1004500	1	-.874641242349715	-1.1756712380137	-.573611246685733	.0673668106725987	-.221428728574371	-.175671238013696	-.5	1	-.047152007831182	-.0460204942594404	-1.12851923018251	-.527590752426293	.564259615091257	.263795376213146	-1.12851923018251	-.527590752426293
1004500	1	-.0453374695186896	-.874641242349715	-1.1756712380137	-.573611246685733	.0673668106725987	-.221428728574371	-.5	1	-.047152007831182	-.0460204942594404	-.827489234518533	-1.12965074375426	.413744617259266	.564825371877128	-.827489234518533	-1.12965074375426
1004500	1	-.300609974621996	-.0453374695186896	-.874641242349715	-1.1756712380137	-.573611246685733	.0673668106725987	-.5	1	-.047152007831182	-.0460204942594404	.00181453831249239	-.828620748090274	-.000907269156246195	.414310374045137	.00181453831249239	-.828620748090274
1004500	1	.230868942420259	-.300609974621996	-.0453374695186896	-.874641242349715	-1.1756712380137	-.573611246685733	-.5	1	-.047152007831182	-.0460204942594404	-.253457966790814	.000683024740750784	.126728983395407	-.000341512370375392	-.253457966790814	.000683024740750784
1004500	1	-.0787612250056393	.230868942420259	-.300609974621996	-.0453374695186896	-.874641242349715	-1.1756712380137	-.5	1	-.047152007831182	-.0460204942594404	.278020950251441	-.254589480362555	-.139010475125721	.127294740181278	.278020950251441	-.254589480362555
1004500	1	.186056598003897	-.0787612250056393	.230868942420259	-.300609974621996	-.0453374695186896	-.874641242349715	-.5	1	-.047152007831182	-.0460204942594404	-.0316092171744573	.2768894366797	.0158046085872287	-.13844471833985	-.0316092171744573	.2768894366797
1004500	1	-.114973397660084	.186056598003897	-.0787612250056393	.230868942420259	-.300609974621996	-.0453374695186896	-.5	1	-.047152007831182	-.0460204942594404	.233208605835079	-.0327407307461989	-.11660430291754	.0163703653730995	.233208605835079	-.0327407307461989
1004500	1	.186056598003897	-.114973397660084	.186056598003897	-.0787612250056393	.230868942420259	-.300609974621996	-.5	1	-.047152007831182	-.0460204942594404	-.067821389828902	.232077092263338	.033910694914451	-.116038546131669	-.067821389828902	.232077092263338
1004500	1	-.777731229341658	.186056598003897	-.114973397660084	.186056598003897	-.0787612250056393	.230868942420259	-.5	1	-.047152007831182	-.0460204942594404	.233208605835079	-.0689529034006436	-.11660430291754	.0344764517003218	.233208605835079	-.0689529034006436
1004500	1	.279173621994814	-.777731229341658	.186056598003897	-.114973397660084	.186056598003897	-.0787612250056393	-.5	1	-.047152007831182	-.0460204942594404	-.730579221510476	.232077092263338	.365289610755238	-.116038546131669	-.730579221510476	.232077092263338
1004500	1	.176511280097733	.279173621994814	-.777731229341658	.186056598003897	-.114973397660084	.186056598003897	-.5	1	-.047152007831182	-.0460204942594404	.326325629825997	-.731710735082218	-.163162814912998	.365855367541109	.326325629825997	-.731710735082218
1004500	1	.58399660667612	.176511280097733	.279173621994814	-.777731229341658	.186056598003897	-.114973397660084	-.5	1	-.047152007831182	-.0460204942594404	.223663287928915	.325194116254255	-.111831643964457	-.162597058127127	.223663287928915	.325194116254255
1004500	1	.271486793328708	.58399660667612	.176511280097733	.279173621994814	-.777731229341658	.186056598003897	-.5	1	-.047152007831182	-.0460204942594404	.631148614507302	.222531774357173	-.315574307253651	-.111265887178586	.631148614507302	.222531774357173
1004500	1	.213494846351022	.271486793328708	.58399660667612	.176511280097733	.279173621994814	-.777731229341658	-.5	1	-.047152007831182	-.0460204942594404	.31863880115989	.63001710093556	-.159319400579945	-.31500855046778	.31863880115989	.63001710093556
1004500	1	.000420021042170493	.213494846351022	.271486793328708	.58399660667612	.176511280097733	.279173621994814	-.5	1	-.047152007831182	-.0460204942594404	.260646854182204	.317507287588149	-.130323427091102	-.158753643794074	.260646854182204	.317507287588149
1004500	1	.114363373349007	.000420021042170493	.213494846351022	.271486793328708	.58399660667612	.176511280097733	-.5	1	-.047152007831182	-.0460204942594404	.0475720288733525	.259515340610462	-.0237860144366762	-.129757670305231	.0475720288733525	.259515340610462
1004500	1	-.573611246685548	.114363373349007	.000420021042170493	.213494846351022	.271486793328708	.58399660667612	-.5	1	-.047152007831182	-.0460204942594404	.161515381180189	.0464405153016109	-.0807576905900946	-.0232202576508054	.161515381180189	.0464405153016109
1004500	1	-.272581251021567	-.573611246685548	.114363373349007	.000420021042170493	.213494846351022	.271486793328708	-.5	1	-.047152007831182	-.0460204942594404	-.526459238854366	.160383867608448	.263229619427183	-.0801919338042238	-.526459238854366	.160383867608448
1004500	1	.40978949149499	-.272581251021567	-.573611246685548	.114363373349007	.000420021042170493	.213494846351022	-.5	1	-.047152007831182	-.0460204942594404	-.225429243190385	-.527590752426108	.112714621595193	.263795376213054	-.225429243190385	-.527590752426108
1004500	1	-.362757881370655	.40978949149499	-.272581251021567	-.573611246685548	.114363373349007	.000420021042170493	-.5	1	-.047152007831182	-.0460204942594404	.456941499326172	-.226560756762127	-.228470749663086	.113280378381063	.456941499326172	-.226560756762127
1004500	1	.263661455816752	-.362757881370655	.40978949149499	-.272581251021567	-.573611246685548	.114363373349007	-.5	1	-.047152007831182	-.0460204942594404	-.315605873539473	.45580998575443	.157802936769737	-.227904992877215	-.315605873539473	.45580998575443
1004500	1	-.362757881370655	.263661455816752	-.362757881370655	.40978949149499	-.272581251021567	-.573611246685548	-.5	1	-.047152007831182	-.0460204942594404	.310813463647934	-.316737387111215	-.155406731823967	.158368693555607	.310813463647934	-.316737387111215
1004500	1	-.0964899919658859	-.362757881370655	.263661455816752	-.362757881370655	.40978949149499	-.272581251021567	-.5	1	-.047152007831182	-.0460204942594404	-.315605873539473	.309681950076192	.157802936769737	-.154840975038096	-.315605873539473	.309681950076192
1004500	1	-.175671238013511	-.0964899919658859	-.362757881370655	.263661455816752	-.362757881370655	.40978949149499	-.5	1	-.047152007831182	-.0460204942594404	-.0493379841347039	-.316737387111215	.024668992067352	.158368693555607	-.0493379841347039	-.316737387111215
1004500	1	-.0143032357785359	-.175671238013511	-.0964899919658859	-.362757881370655	.263661455816752	-.362757881370655	-.5	1	-.047152007831182	-.0460204942594404	-.128519230182329	-.0504694977064455	.0642596150911644	.0252347488532228	-.128519230182329	-.0504694977064455
1004500	1	.467781438472677	-.0143032357785359	-.175671238013511	-.0964899919658859	-.362757881370655	.263661455816752	-.5	1	-.047152007831182	-.0460204942594404	.0328487720526461	-.12965074375407	-.0164243860263231	.0648253718770352	.0328487720526461	-.12965074375407
1004500	1	-.061727885706674	.467781438472677	-.0143032357785359	-.175671238013511	-.0964899919658859	-.362757881370655	-.5	1	-.047152007831182	-.0460204942594404	.514933446303859	.0317172584809045	-.257466723151929	-.0158586292404523	.514933446303859	.0317172584809045
1004500	1	-.175671238013511	-.061727885706674	.467781438472677	-.0143032357785359	-.175671238013511	-.0964899919658859	-.5	1	-.047152007831182	-.0460204942594404	-.014575877875492	.513801932732117	.00728793893774599	-.256900966366059	-.014575877875492	.513801932732117
1004500	1	-.330573197999254	-.175671238013511	-.061727885706674	.467781438472677	-.0143032357785359	-.175671238013511	-.5	1	-.047152007831182	-.0460204942594404	-.128519230182329	-.0157073914472336	.0642596150911644	.0078536957236168	-.128519230182329	-.0157073914472336
1004500	1	-.362757881370655	-.330573197999254	-.175671238013511	-.061727885706674	.467781438472677	-.0143032357785359	-.5	1	-.047152007831182	-.0460204942594404	-.283421190168072	-.12965074375407	.141710595084036	.0648253718770352	-.283421190168072	-.12965074375407
1004500	1	-.330573197999254	-.362757881370655	-.330573197999254	-.175671238013511	-.061727885706674	.467781438472677	-.5	1	-.047152007831182	-.0460204942594404	-.315605873539473	-.284552703739814	.157802936769737	.142276351869907	-.315605873539473	-.284552703739814
1004500	1	-.698549983293848	-.330573197999254	-.362757881370655	-.330573197999254	-.175671238013511	-.061727885706674	-.5	1	-.047152007831182	-.0460204942594404	-.283421190168072	-.316737387111215	.141710595084036	.158368693555607	-.283421190168072	-.316737387111215
1004500	1	-.476701233677492	-.698549983293848	-.330573197999254	-.362757881370655	-.330573197999254	-.175671238013511	-.5	1	-.047152007831182	-.0460204942594404	-.651397975462666	-.284552703739814	.325698987731333	.142276351869907	-.651397975462666	-.284552703739814
1004500	1	.230868942420444	-.476701233677492	-.698549983293848	-.330573197999254	-.362757881370655	-.330573197999254	-.5	1	-.047152007831182	-.0460204942594404	-.42954922584631	-.652529489034408	.214774612923155	.326264744517204	-.42954922584631	-.652529489034408
1004500	1	.204540003698095	.230868942420444	-.476701233677492	-.698549983293848	-.330573197999254	-.362757881370655	-.5	1	-.047152007831182	-.0460204942594404	.278020950251626	-.430680739418052	-.139010475125813	.215340369709026	.278020950251626	-.430680739418052
1004500	1	.349373569023335	.204540003698095	.230868942420444	-.476701233677492	-.698549983293848	-.330573197999254	-.5	1	-.047152007831182	-.0460204942594404	.251692011529277	.276889436679885	-.125846005764639	-.138444718339942	.251692011529277	.276889436679885
1004500	1	.748608048048371	.349373569023335	.204540003698095	.230868942420444	-.476701233677492	-.698549983293848	-.5	1	-.047152007831182	-.0460204942594404	.396525576854517	.250560497957536	-.198262788427258	-.125280248978768	.396525576854517	.250560497957536
1004500	1	.756294876714662	.748608048048371	.349373569023335	.204540003698095	.230868942420444	-.476701233677492	-.5	1	-.047152007831182	-.0460204942594404	.795760055879553	.395394063282775	-.397880027939776	-.197697031641387	.795760055879553	.395394063282775
1004500	1	-.114973397659899	.756294876714662	.748608048048371	.349373569023335	.204540003698095	.230868942420444	-.5	1	-.047152007831182	-.0460204942594404	.803446884545844	.794628542307811	-.401723442272922	-.397314271153906	.803446884545844	.794628542307811
1004500	1	.84136210128527	-.114973397659899	.756294876714662	.748608048048371	.349373569023335	.204540003698095	-.5	1	-.047152007831182	-.0460204942594404	-.0678213898287171	.802315370974102	.0339106949143585	-.401157685487051	-.0678213898287171	.802315370974102
1004500	1	.028448744642414	.84136210128527	-.114973397659899	.756294876714662	.748608048048371	.349373569023335	-.5	1	-.047152007831182	-.0460204942594404	.888514109116452	-.0689529034004587	-.444257054558226	.0344764517002293	.888514109116452	-.0689529034004587
1004500	1	.308628601333275	.028448744642414	.84136210128527	-.114973397659899	.756294876714662	.748608048048371	-.5	1	-.047152007831182	-.0460204942594404	.075600752473596	.88738259554471	-.037800376236798	-.443691297772355	.075600752473596	.88738259554471
1004500	1	.255692526145477	.308628601333275	.028448744642414	.84136210128527	-.114973397659899	.756294876714662	-.5	1	-.047152007831182	-.0460204942594404	.355780609164457	.0744692389018544	-.177890304582229	-.0372346194509272	.355780609164457	.0744692389018544
1004500	1	.12535875765047	.255692526145477	.308628601333275	.028448744642414	.84136210128527	-.114973397659899	-.5	1	-.047152007831182	-.0460204942594404	.302844533976659	.354649095592715	-.151422266988329	-.177324547796358	.302844533976659	.354649095592715
1004500	1	.195396624258226	.12535875765047	.255692526145477	.308628601333275	.028448744642414	.84136210128527	-.5	1	-.047152007831182	-.0460204942594404	.172510765481652	.301713020404917	-.0862553827408262	-.150856510202458	.172510765481652	.301713020404917
1004500	1	-.300609974621811	.195396624258226	.12535875765047	.255692526145477	.308628601333275	.028448744642414	-.5	1	-.047152007831182	-.0460204942594404	.242548632089408	.171379251909911	-.121274316044704	-.0856896259549554	.242548632089408	.171379251909911
1004500	1	-.999579978957829	-.300609974621811	.195396624258226	.12535875765047	.255692526145477	.308628601333275	-.5	1	-.047152007831182	-.0460204942594404	-.253457966790629	.241417118517666	.126728983395314	-.120708559258833	-.253457966790629	.241417118517666
1004500	1	-.0787612250054543	-.999579978957829	-.300609974621811	.195396624258226	.12535875765047	.255692526145477	-.5	1	-.047152007831182	-.0460204942594404	-.952427971126647	-.25458948036237	.476213985563324	.127294740181185	-.952427971126647	-.25458948036237
1004500	1	.743406854362563	-.0787612250054543	-.999579978957829	-.300609974621811	.195396624258226	.12535875765047	-.5	1	-.047152007831182	-.0460204942594404	-.0316092171742723	-.953559484698389	.0158046085871362	.476779742349195	-.0316092171742723	-.953559484698389
1004500	2	-.272581251021567	.743406854362563	-.0787612250054543	-.999579978957829	-.300609974621811	.195396624258226	1	0	-.047152007831182	-.0460204942594404	.790558862193745	-.0327407307460139	.790558862193745	-.0327407307460139	0	0
1004500	2	-.061727885706674	-.272581251021567	.743406854362563	-.0787612250054543	-.999579978957829	-.300609974621811	1	0	-.047152007831182	-.0460204942594404	-.225429243190385	.789427348622004	-.225429243190385	.789427348622004	0	0
1004500	2	-.435308548519267	-.061727885706674	-.272581251021567	.743406854362563	-.0787612250054543	-.999579978957829	1	0	-.047152007831182	-.0460204942594404	-.014575877875492	-.226560756762127	-.014575877875492	-.226560756762127	0	0
1004500	2	-.300609974621811	-.435308548519267	-.061727885706674	-.272581251021567	.743406854362563	-.0787612250054543	1	0	-.047152007831182	-.0460204942594404	-.388156540688085	-.0157073914472336	-.388156540688085	-.0157073914472336	0	0
1004500	2	-.114973397659899	-.300609974621811	-.435308548519267	-.061727885706674	-.272581251021567	.743406854362563	1	0	-.047152007831182	-.0460204942594404	-.253457966790629	-.389288054259827	-.253457966790629	-.389288054259827	0	0
1004500	2	.279173621994999	-.114973397659899	-.300609974621811	-.435308548519267	-.061727885706674	-.272581251021567	1	0	-.047152007831182	-.0460204942594404	-.0678213898287171	-.25458948036237	-.0678213898287171	-.25458948036237	0	0
1004500	2	-.134278552855286	.279173621994999	-.114973397659899	-.300609974621811	-.435308548519267	-.061727885706674	1	0	-.047152007831182	-.0460204942594404	.326325629826181	-.0689529034004587	.326325629826181	-.0689529034004587	0	0
1004500	2	-.197947632724663	-.134278552855286	.279173621994999	-.114973397659899	-.300609974621811	-.435308548519267	1	0	-.047152007831182	-.0460204942594404	-.0871265450241037	.32519411625444	-.0871265450241037	.32519411625444	0	0
1004900	2	.125358757650366						1	0	.373575217797595	.37181308122193					0	0
1004900	2	.286726759885353	.125358757650366					1	0	.373575217797595	.37181308122193	-.248216460147228		-.248216460147228		0	0
1004900	2	.768811434136565	.286726759885353	.125358757650366				1	0	.373575217797595	.37181308122193	-.0868484579122419	-.246454323571563	-.0868484579122419	-.246454323571563	0	0
1004900	2	.580203617658888	.768811434136565	.286726759885353	.125358757650366			1	0	.373575217797595	.37181308122193	.395236216338971	-.0850863213365768	.395236216338971	-.0850863213365768	0	0
1004900	2	1.24510938153496	.580203617658888	.768811434136565	.286726759885353	.125358757650366		1	0	.373575217797595	.37181308122193	.206628399861293	.396998352914636	.206628399861293	.396998352914636	0	0
1004900	2	.103082362939226	1.24510938153496	.580203617658888	.768811434136565	.286726759885353	.125358757650366	1	0	.373575217797595	.37181308122193	.871534163737367	.208390536436959	.871534163737367	.208390536436959	0	0
1004900	2	.837165986691569	.103082362939226	1.24510938153496	.580203617658888	.768811434136565	.286726759885353	1	0	.373575217797595	.37181308122193	-.270492854858369	.873296300313033	-.270492854858369	.873296300313033	0	0
1004900	2	.52329876632236	.837165986691569	.103082362939226	1.24510938153496	.580203617658888	.768811434136565	1	0	.373575217797595	.37181308122193	.463590768893974	-.268730718282704	.463590768893974	-.268730718282704	0	0
1004900	2	.0418127062002106	.52329876632236	.837165986691569	.103082362939226	1.24510938153496	.580203617658888	1	0	.373575217797595	.37181308122193	.149723548524765	.465352905469639	.149723548524765	.465352905469639	0	0
1004900	2	.544488065392261	.0418127062002106	.52329876632236	.837165986691569	.103082362939226	1.24510938153496	1	0	.373575217797595	.37181308122193	-.331762511597384	.15148568510043	-.331762511597384	.15148568510043	0	0
1004900	2	.125358757650285	.544488065392261	.0418127062002106	.52329876632236	.837165986691569	.103082362939226	1	0	.373575217797595	.37181308122193	.170912847594666	-.330000375021719	.170912847594666	-.330000375021719	0	0
1004900	2	.531898938084241	.125358757650285	.544488065392261	.0418127062002106	.52329876632236	.837165986691569	1	0	.373575217797595	.37181308122193	-.248216460147309	.172674984170332	-.248216460147309	.172674984170332	0	0
1004900	2	.239302109957122	.531898938084241	.125358757650285	.544488065392261	.0418127062002106	.52329876632236	1	0	.373575217797595	.37181308122193	.158323720286646	-.246454323571644	.158323720286646	-.246454323571644	0	0
1004900	2	-.175671238013696	.239302109957122	.531898938084241	.125358757650285	.544488065392261	.0418127062002106	1	0	.373575217797595	.37181308122193	-.134273107840472	.160085856862311	-.134273107840472	.160085856862311	0	0
1004900	2	.0547776833645782	-.175671238013696	.239302109957122	.531898938084241	.125358757650285	.544488065392261	1	0	.373575217797595	.37181308122193	-.54924645581129	-.132510971264807	-.54924645581129	-.132510971264807	0	0
1004900	2	.756294876714477	.0547776833645782	-.175671238013696	.239302109957122	.531898938084241	.125358757650285	1	0	.373575217797595	.37181308122193	-.318797534433017	-.547484319235625	-.318797534433017	-.547484319235625	0	0
1004900	2	1.04963804371226	.756294876714477	.0547776833645782	-.175671238013696	.239302109957122	.531898938084241	1	0	.373575217797595	.37181308122193	.382719658916882	-.317035397857351	.382719658916882	-.317035397857351	0	0
1004900	3	.204540003698095	1.04963804371226	.756294876714477	.0547776833645782	-.175671238013696	.239302109957122	-.5	-1	.373575217797595	.37181308122193	.676062825914666	.384481795492547	-.338031412957333	-.192240897746274	-.676062825914666	-.384481795492547
1004900	3	.560725264263132	.204540003698095	1.04963804371226	.756294876714477	.0547776833645782	-.175671238013696	-.5	-1	.373575217797595	.37181308122193	-.169035214099499	.677824962490331	.0845176070497497	-.338912481245166	.169035214099499	-.677824962490331
1004900	3	.993120782300671	.560725264263132	.204540003698095	1.04963804371226	.756294876714477	.0547776833645782	-.5	-1	.373575217797595	.37181308122193	.187150046465537	-.167273077523834	-.0935750232327685	.0836365387619172	-.187150046465537	.167273077523834
1004900	3	.477541275761833	.993120782300671	.560725264263132	.204540003698095	1.04963804371226	.756294876714477	-.5	-1	.373575217797595	.37181308122193	.619545564503076	.188912183041202	-.309772782251538	-.0944560915206011	-.619545564503076	-.188912183041202
1004900	3	.452717692036801	.477541275761833	.993120782300671	.560725264263132	.204540003698095	1.04963804371226	-.5	-1	.373575217797595	.37181308122193	.103966057964238	.621307701078741	-.0519830289821191	-.310653850539371	-.103966057964238	-.621307701078741
1004900	3	.420925857612949	.452717692036801	.477541275761833	.993120782300671	.560725264263132	.204540003698095	-.5	-1	.373575217797595	.37181308122193	.0791424742392061	.105728194539903	-.039571237119603	-.0528640972699516	-.0791424742392061	-.105728194539903
1004900	3	.482340158643602	.420925857612949	.452717692036801	.477541275761833	.993120782300671	.560725264263132	-.5	-1	.373575217797595	.37181308122193	.0473506398153548	.0809046108148712	-.0236753199076774	-.0404523054074356	-.0473506398153548	-.0809046108148712
1004900	3	.53613599102768	.482340158643602	.420925857612949	.452717692036801	.477541275761833	.993120782300671	-.5	-1	.373575217797595	.37181308122193	.108764940846007	.0491127763910199	-.0543824704230035	-.0245563881955099	-.108764940846007	-.0491127763910199
1004900	3	.146548056720409	.53613599102768	.482340158643602	.420925857612949	.452717692036801	.477541275761833	-.5	-1	.373575217797595	.37181308122193	.162560773230086	.110527077421672	-.0812803866150428	-.055263538710836	-.162560773230086	-.110527077421672
1004900	3	.527620140105151	.146548056720409	.53613599102768	.482340158643602	.420925857612949	.452717692036801	-.5	-1	.373575217797595	.37181308122193	-.227027161077186	.164322909805751	.113513580538593	-.0821614549028753	.227027161077186	-.164322909805751
1004900	3	.342842701864377	.527620140105151	.146548056720409	.53613599102768	.482340158643602	.420925857612949	-.5	-1	.373575217797595	.37181308122193	.154044922307556	-.225265024501521	-.077022461153778	.112632512250761	-.154044922307556	.225265024501521
1004900	3	.222268770658527	.342842701864377	.527620140105151	.146548056720409	.53613599102768	.482340158643602	-.5	-1	.373575217797595	.37181308122193	-.030732515933218	.155807058883221	.015366257966609	-.0779035294416105	.030732515933218	-.155807058883221
1004900	3	.647150407289594	.222268770658527	.342842701864377	.527620140105151	.146548056720409	.53613599102768	-.5	-1	.373575217797595	.37181308122193	-.151306447139068	-.0289703793575529	.0756532235695339	.0144851896787765	.151306447139068	.0289703793575529
1004900	3	-.435308548519267	.647150407289594	.222268770658527	.342842701864377	.527620140105151	.146548056720409	-.5	-1	.373575217797595	.37181308122193	.273575189491999	-.149544310563403	-.136787594746	.0747721552817014	-.273575189491999	.149544310563403
1004900	3	.204540003698095	-.435308548519267	.647150407289594	.222268770658527	.342842701864377	.527620140105151	-.5	-1	.373575217797595	.37181308122193	-.808883766316862	.275337326067664	.404441883158431	-.137668663033832	.808883766316862	-.275337326067664
1004900	3	.505569999362076	.204540003698095	-.435308548519267	.647150407289594	.222268770658527	.342842701864377	-.5	-1	.373575217797595	.37181308122193	-.169035214099499	-.807121629741197	.0845176070497497	.403560814870598	.169035214099499	.807121629741197
1004900	3	.768811434136658	.505569999362076	.204540003698095	-.435308548519267	.647150407289594	.222268770658527	-.5	-1	.373575217797595	.37181308122193	.131994781564482	-.167273077523834	-.0659973907822409	.0836365387619172	-.131994781564482	.167273077523834
1004900	3	.623669311440071	.768811434136658	.505569999362076	.204540003698095	-.435308548519267	.647150407289594	-.5	-1	.373575217797595	.37181308122193	.395236216339063	.133756918140147	-.197618108169532	-.0668784590700734	-.395236216339063	-.133756918140147
1004900	3	.0673668106727837	.623669311440071	.768811434136658	.505569999362076	.204540003698095	-.435308548519267	-.5	-1	.373575217797595	.37181308122193	.250094093642476	.396998352914728	-.125047046821238	-.198499176457364	-.250094093642476	-.396998352914728
1004900	3	.315690455820762	.0673668106727837	.623669311440071	.768811434136658	.505569999362076	.204540003698095	-.5	-1	.373575217797595	.37181308122193	-.306208407124811	.251856230218141	.153104203562406	-.125928115109071	.306208407124811	-.251856230218141
1004900	3	-.522458724238167	.315690455820762	.0673668106727837	.623669311440071	.768811434136658	.505569999362076	-.5	-1	.373575217797595	.37181308122193	-.0578847619768328	-.304446270549146	.0289423809884164	.152223135274573	.0578847619768328	.304446270549146
1004900	3	-.522458724238167	-.522458724238167	.315690455820762	.0673668106727837	.623669311440071	.768811434136658	-.5	-1	.373575217797595	.37181308122193	-.896033942035762	-.0561226254011677	.448016971017881	.0280613127005838	.896033942035762	.0561226254011677
1004900	3	-.522458724238167	-.522458724238167	-.522458724238167	.315690455820762	.0673668106727837	.623669311440071	-.5	-1	.373575217797595	.37181308122193	-.896033942035762	-.894271805460097	.448016971017881	.447135902730048	.896033942035762	.894271805460097
1004900	3	.616720451484743	-.522458724238167	-.522458724238167	-.522458724238167	.315690455820762	.0673668106727837	-.5	-1	.373575217797595	.37181308122193	-.896033942035762	-.894271805460097	.448016971017881	.447135902730048	.896033942035762	.894271805460097
1004900	3	.620208779330565	.616720451484743	-.522458724238167	-.522458724238167	-.522458724238167	.315690455820762	-.5	-1	.373575217797595	.37181308122193	.243145233687148	-.894271805460097	-.121572616843574	.447135902730048	-.243145233687148	.894271805460097
1004900	3	-.272581251021567	.620208779330565	.616720451484743	-.522458724238167	-.522458724238167	-.522458724238167	-.5	-1	.373575217797595	.37181308122193	.24663356153297	.244907370262813	-.123316780766485	-.122453685131407	-.24663356153297	-.244907370262813
1004900	3	1.31987309953294	-.272581251021567	.620208779330565	.616720451484743	-.522458724238167	-.522458724238167	-.5	-1	.373575217797595	.37181308122193	-.646156468819162	.248395698108635	.323078234409581	-.124197849054317	.646156468819162	-.248395698108635
1004900	3	.336212122965364	1.31987309953294	-.272581251021567	.620208779330565	.616720451484743	-.522458724238167	-.5	-1	.373575217797595	.37181308122193	.946297881735343	-.644394332243497	-.473148940867672	.322197166121748	-.946297881735343	.644394332243497
1004900	3	.0146604601567807	.336212122965364	1.31987309953294	-.272581251021567	.620208779330565	.616720451484743	-.5	-1	.373575217797595	.37181308122193	-.0373630948322311	.948060018311008	.0186815474161156	-.474030009155504	.0373630948322311	-.948060018311008
1004900	3	.442376858698582	.0146604601567807	.336212122965364	1.31987309953294	-.272581251021567	.620208779330565	-.5	-1	.373575217797595	.37181308122193	-.358914757640814	-.035600958256566	.179457378820407	.017800479128283	.358914757640814	.035600958256566
1004900	3	.0915004903895031	.442376858698582	.0146604601567807	.336212122965364	1.31987309953294	-.272581251021567	-.5	-1	.373575217797595	.37181308122193	.0688016409009872	-.357152621065149	-.0344008204504936	.178576310532574	-.0688016409009872	.357152621065149
1004900	3	.166751442808696	.0915004903895031	.442376858698582	.0146604601567807	.336212122965364	1.31987309953294	-.5	-1	.373575217797595	.37181308122193	-.282074727408092	.0705637774766523	.141037363704046	-.0352818887383262	.282074727408092	-.0705637774766523
1004900	3	1.24593268885632	.166751442808696	.0915004903895031	.442376858698582	.0146604601567807	.336212122965364	-.5	-1	.373575217797595	.37181308122193	-.206823774988899	-.280312590832427	.10341188749445	.140156295416213	.206823774988899	.280312590832427
1004900	3	.792811710540424	1.24593268885632	.166751442808696	.0915004903895031	.442376858698582	.0146604601567807	-.5	-1	.373575217797595	.37181308122193	.872357471058726	-.205061638413234	-.436178735529363	.102530819206617	-.872357471058726	.205061638413234
1004900	3	.12535875765047	.792811710540424	1.24593268885632	.166751442808696	.0915004903895031	.442376858698582	-.5	-1	.373575217797595	.37181308122193	.41923649274283	.874119607634391	-.209618246371415	-.437059803817195	-.41923649274283	-.874119607634391
1004900	3	-.573611246685548	.12535875765047	.792811710540424	1.24593268885632	.166751442808696	.0915004903895031	-.5	-1	.373575217797595	.37181308122193	-.248216460147124	.420998629318495	.124108230073562	-.210499314659247	.248216460147124	-.420998629318495
1004900	3	.496426619922207	-.573611246685548	.12535875765047	.792811710540424	1.24593268885632	.166751442808696	-.5	-1	.373575217797595	.37181308122193	-.947186464483143	-.246454323571459	.473593232241572	.12322716178573	.947186464483143	.246454323571459
1004900	3	.374557115041583	.496426619922207	-.573611246685548	.12535875765047	.792811710540424	1.24593268885632	-.5	-1	.373575217797595	.37181308122193	.122851402124612	-.945424327907478	-.061425701062306	.472712163953739	-.122851402124612	.945424327907478
1004900	3	.271486793328708	.374557115041583	.496426619922207	-.573611246685548	.12535875765047	.792811710540424	-.5	-1	.373575217797595	.37181308122193	.000981897243988616	.124613538700277	-.000490948621994308	-.0623067693501385	-.000981897243988616	-.124613538700277
1004900	3	.0146604601567807	.271486793328708	.374557115041583	.496426619922207	-.573611246685548	.12535875765047	-.5	-1	.373575217797595	.37181308122193	-.102088424468886	.00274403381965371	.0510442122344431	-.00137201690982686	.102088424468886	-.00274403381965371
1004900	3	1.05221546660016	.0146604601567807	.271486793328708	.374557115041583	.496426619922207	-.573611246685548	-.5	-1	.373575217797595	.37181308122193	-.358914757640814	-.100326287893221	.179457378820407	.0501631439466106	.358914757640814	.100326287893221
1004900	3	.666313566576603	1.05221546660016	.0146604601567807	.271486793328708	.374557115041583	.496426619922207	-.5	-1	.373575217797595	.37181308122193	.678640248802568	-.357152621065149	-.339320124401284	.178576310532574	-.678640248802568	.357152621065149
1004900	3	.477541275761833	.666313566576603	1.05221546660016	.0146604601567807	.271486793328708	.374557115041583	-.5	-1	.373575217797595	.37181308122193	.292738348779008	.680402385378233	-.146369174389504	-.340201192689117	-.292738348779008	-.680402385378233
1004900	3	.487086593668063	.477541275761833	.666313566576603	1.05221546660016	.0146604601567807	.271486793328708	-.5	-1	.373575217797595	.37181308122193	.103966057964238	.294500485354673	-.0519830289821191	-.147250242677337	-.103966057964238	-.294500485354673
1005000	3	.90351000803401						-.5	-1	.225913671872797	.224223021305725
1005000	3	.447578052384297	.90351000803401					-.5	-1	.225913671872797	.224223021305725	.677596336161213		-.338798168080606		-.677596336161213
1005000	3	.633888476621665	.447578052384297	.90351000803401				-.5	-1	.225913671872797	.224223021305725	.2216643805115	.679286986728285	-.11083219025575	-.339643493364143	-.2216643805115	-.679286986728285
1005000	1	.420925857612857	.633888476621665	.447578052384297	.90351000803401			-.5	1	.225913671872797	.224223021305725	.407974804748867	.223355031078572	-.203987402374434	-.111677515539286	.407974804748867	.223355031078572
1005000	1	.64057006197818	.420925857612857	.633888476621665	.447578052384297	.90351000803401		-.5	1	.225913671872797	.224223021305725	.19501218574006	.40966545531594	-.0975060928700298	-.20483272765797	.19501218574006	.40966545531594
1005000	1	.64057006197818	.64057006197818	.420925857612857	.633888476621665	.447578052384297	.90351000803401	-.5	1	.225913671872797	.224223021305725	.414656390105382	.196702836307132	-.207328195052691	-.0983514181535661	.414656390105382	.196702836307132
1005000	1	-.476701233677584	.64057006197818	.64057006197818	.420925857612857	.633888476621665	.447578052384297	-.5	1	.225913671872797	.224223021305725	.414656390105382	.416347040672455	-.207328195052691	-.208173520336227	.414656390105382	.416347040672455
1005000	1	-.631603193663328	-.476701233677584	.64057006197818	.64057006197818	.420925857612857	.633888476621665	-.5	1	.225913671872797	.224223021305725	-.702614905550382	.416347040672455	.351307452775191	-.208173520336227	-.702614905550382	.416347040672455
1005000	1	.452717692036708	-.631603193663328	-.476701233677584	.64057006197818	.64057006197818	.420925857612857	-.5	1	.225913671872797	.224223021305725	-.857516865536125	-.700924254983309	.428758432768063	.350462127491655	-.857516865536125	-.700924254983309
1005000	1	.176511280097759	.452717692036708	-.631603193663328	-.476701233677584	.64057006197818	.64057006197818	-.5	1	.225913671872797	.224223021305725	.226804020163911	-.855826214969052	-.113402010081955	.427913107484526	.226804020163911	-.855826214969052
1005000	1	.0146604601566882	.176511280097759	.452717692036708	-.631603193663328	-.476701233677584	.64057006197818	-.5	1	.225913671872797	.224223021305725	-.0494023917750382	.228494670730984	.0247011958875191	-.114247335365492	-.0494023917750382	.228494670730984
1005000	1	.103082362939226	.0146604601566882	.176511280097759	.452717692036708	-.631603193663328	-.476701233677584	-.5	1	.225913671872797	.224223021305725	-.211253211716109	-.0477117412079655	.105626605858055	.0238558706039828	-.211253211716109	-.0477117412079655
1005000	1	.286726759885353	.103082362939226	.0146604601566882	.176511280097759	.452717692036708	-.631603193663328	-.5	1	.225913671872797	.224223021305725	-.122831308933572	-.209562561149037	.0614156544667859	.104781280574518	-.122831308933572	-.209562561149037
1005000	1	.374557115041491	.286726759885353	.103082362939226	.0146604601566882	.176511280097759	.452717692036708	-.5	1	.225913671872797	.224223021305725	.0608130880125554	-.121140658366499	-.0304065440062777	.0605703291832495	.0608130880125554	-.121140658366499
1005000	1	-.362757881370748	.374557115041491	.286726759885353	.103082362939226	.0146604601566882	.176511280097759	-.5	1	.225913671872797	.224223021305725	.148643443168693	.0625037385796281	-.0743217215843467	-.031251869289814	.148643443168693	.0625037385796281
1005000	1	.409789491494897	-.362757881370748	.374557115041491	.286726759885353	.103082362939226	.0146604601566882	-.5	1	.225913671872797	.224223021305725	-.588671553243545	.150334093735766	.294335776621773	-.075167046867883	-.588671553243545	.150334093735766
1005000	1	.442376858698489	.409789491494897	-.362757881370748	.374557115041491	.286726759885353	.103082362939226	-.5	1	.225913671872797	.224223021305725	.1838758196221	-.586980902676472	-.09193790981105	.293490451338236	.1838758196221	-.586980902676472
1005000	1	.690616101070499	.442376858698489	.409789491494897	-.362757881370748	.374557115041491	.286726759885353	-.5	1	.225913671872797	.224223021305725	.216463186825692	.185566470189173	-.108231593412846	-.0927832350945863	.216463186825692	.185566470189173
1005000	1	-.154481938943758	.690616101070499	.442376858698489	.409789491494897	-.362757881370748	.374557115041491	-.5	1	.225913671872797	.224223021305725	.464702429197702	.218153837392765	-.232351214598851	-.109076918696382	.464702429197702	.218153837392765
1005000	1	-.0787612250056393	-.154481938943758	.690616101070499	.442376858698489	.409789491494897	-.362757881370748	-.5	1	.225913671872797	.224223021305725	-.380395610816555	.466393079764774	.190197805408278	-.233196539882387	-.380395610816555	.466393079764774
1005000	1	.230868942420259	-.0787612250056393	-.154481938943758	.690616101070499	.442376858698489	.409789491494897	-.5	1	.225913671872797	.224223021305725	-.304674896878437	-.378704960249482	.152337448439218	.189352480124741	-.304674896878437	-.378704960249482
1005000	1	.336212122965179	.230868942420259	-.0787612250056393	-.154481938943758	.690616101070499	.442376858698489	-.5	1	.225913671872797	.224223021305725	.00495527054746203	-.302984246311364	-.00247763527373102	.151492123155682	.00495527054746203	-.302984246311364
1005000	1	-.698549983294033	.336212122965179	.230868942420259	-.0787612250056393	-.154481938943758	.690616101070499	-.5	1	.225913671872797	.224223021305725	.110298451092381	.00664592111453469	-.0551492255461906	-.00332296055726734	.110298451092381	.00664592111453469
1005000	1	.195396624258041	-.698549983294033	.336212122965179	.230868942420259	-.0787612250056393	-.154481938943758	-.5	1	.225913671872797	.224223021305725	-.924463655166831	.111989101659454	.462231827583415	-.0559945508297269	-.924463655166831	.111989101659454
1005000	1	.195396624258041	.195396624258041	-.698549983294033	.336212122965179	.230868942420259	-.0787612250056393	-.5	1	.225913671872797	.224223021305725	-.0305170476147569	-.922773004599758	.0152585238073784	.461386502299879	-.0305170476147569	-.922773004599758
1005000	1	-.272581251021752	.195396624258041	.195396624258041	-.698549983294033	.336212122965179	.230868942420259	-.5	1	.225913671872797	.224223021305725	-.0305170476147569	-.0288263970476842	.0152585238073784	.0144131985238421	-.0305170476147569	-.0288263970476842
1005000	1	-.246252312299403	-.272581251021752	.195396624258041	.195396624258041	-.698549983294033	.336212122965179	-.5	1	.225913671872797	.224223021305725	-.49849492289455	-.0288263970476842	.249247461447275	.0144131985238421	-.49849492289455	-.0288263970476842
1005000	1	.0915004903893181	-.246252312299403	-.272581251021752	.195396624258041	.195396624258041	-.698549983294033	-.5	1	.225913671872797	.224223021305725	-.4721659841722	-.496804272327477	.2360829920861	.248402136163738	-.4721659841722	-.496804272327477
1005000	1	-.397519987630052	.0915004903893181	-.246252312299403	-.272581251021752	.195396624258041	.195396624258041	-.5	1	.225913671872797	.224223021305725	-.134413181483479	-.470475333605128	.0672065907417397	.235237666802564	-.134413181483479	-.470475333605128
1005000	1	.776151797302216	-.397519987630052	.0915004903893181	-.246252312299403	-.272581251021752	.195396624258041	-.5	1	.225913671872797	.224223021305725	-.62343365950285	-.132722530916407	.311716829751425	.0663612654582033	-.62343365950285	-.132722530916407
1005000	1	.447578052384205	.776151797302216	-.397519987630052	.0915004903893181	-.246252312299403	-.272581251021752	-.5	1	.225913671872797	.224223021305725	.550238125429419	-.621743008935777	-.275119062714709	.310871504467888	.550238125429419	-.621743008935777
1005000	1	.699390025378004	.447578052384205	.776151797302216	-.397519987630052	.0915004903893181	-.246252312299403	-.5	1	.225913671872797	.224223021305725	.221664380511407	.551928775996491	-.110832190255704	-.275964387998246	.221664380511407	.551928775996491
1005000	1	.166751442808696	.699390025378004	.447578052384205	.776151797302216	-.397519987630052	.0915004903893181	-.5	1	.225913671872797	.224223021305725	.473476353505207	.22335503107848	-.236738176752603	-.11167751553924	.473476353505207	.22335503107848
1005000	1	-.0964899919658859	.166751442808696	.699390025378004	.447578052384205	.776151797302216	-.397519987630052	-.5	1	.225913671872797	.224223021305725	-.0591622290641019	.47516700407228	.029581114532051	-.23758350203614	-.0591622290641019	.47516700407228
1005000	1	-.134278552855286	-.0964899919658859	.166751442808696	.699390025378004	.447578052384205	.776151797302216	-.5	1	.225913671872797	.224223021305725	-.322403663838683	-.0574715784970293	.161201831919342	.0287357892485146	-.322403663838683	-.0574715784970293
1005000	1	-.0964899919658859	-.134278552855286	-.0964899919658859	.166751442808696	.699390025378004	.447578052384205	-.5	1	.225913671872797	.224223021305725	-.360192224728083	-.320713013271611	.180096112364042	.160356506635805	-.360192224728083	-.320713013271611
1005000	1	.548604631587278	-.0964899919658859	-.134278552855286	-.0964899919658859	.166751442808696	.699390025378004	-.5	1	.225913671872797	.224223021305725	-.322403663838683	-.35850157416101	.161201831919342	.179250787080505	-.322403663838683	-.35850157416101
1005000	1	-.114973397659899	.548604631587278	-.0964899919658859	-.134278552855286	-.0964899919658859	.166751442808696	-.5	1	.225913671872797	.224223021305725	.322690959714481	-.320713013271611	-.16134547985724	.160356506635805	.322690959714481	-.320713013271611
1005000	1	.748608048048371	-.114973397659899	.548604631587278	-.0964899919658859	-.134278552855286	-.0964899919658859	-.5	1	.225913671872797	.224223021305725	-.340887069532696	.324381610281554	.170443534766348	-.162190805140777	-.340887069532696	.324381610281554
1005000	1	.222268770658527	.748608048048371	-.114973397659899	.548604631587278	-.0964899919658859	-.134278552855286	-.5	1	.225913671872797	.224223021305725	.522694376175573	-.339196418965624	-.261347188087787	.169598209482812	.522694376175573	-.339196418965624
1005000	1	-.197947632724663	.222268770658527	.748608048048371	-.114973397659899	.548604631587278	-.0964899919658859	-.5	1	.225913671872797	.224223021305725	-.00364490121427058	.524385026742646	.00182245060713529	-.262192513371323	-.00364490121427058	.524385026742646
1005000	1	-.154481938943573	-.197947632724663	.222268770658527	.748608048048371	-.114973397659899	.548604631587278	-.5	1	.225913671872797	.224223021305725	-.42386130459746	-.00195425064719792	.21193065229873	.000977125323598962	-.42386130459746	-.00195425064719792
1005000	1	.028448744642414	-.154481938943573	-.197947632724663	.222268770658527	.748608048048371	-.114973397659899	-.5	1	.225913671872797	.224223021305725	-.38039561081637	-.422170654030388	.190197805408185	.211085327015194	-.38039561081637	-.422170654030388
1005000	1	.0418127062003955	.028448744642414	-.154481938943573	-.197947632724663	.222268770658527	.748608048048371	-.5	1	.225913671872797	.224223021305725	-.197464927230383	-.378704960249297	.0987324636151917	.189352480124649	-.197464927230383	-.378704960249297
1005000	1	.32263931577609	.0418127062003955	.028448744642414	-.154481938943573	-.197947632724663	.222268770658527	-.5	1	.225913671872797	.224223021305725	-.184100965672402	-.195774276663311	.0920504828362009	.0978871383316554	-.184100965672402	-.195774276663311
1005000	1	.556722521809458	.32263931577609	.0418127062003955	.028448744642414	-.154481938943573	-.197947632724663	-.5	1	.225913671872797	.224223021305725	.0967256439032924	-.182410315105329	-.0483628219516462	.0912051575526646	.0967256439032924	-.182410315105329
1005000	1	-.221428728574186	.556722521809458	.32263931577609	.0418127062003955	.028448744642414	-.154481938943573	-.5	1	.225913671872797	.224223021305725	.33080884993666	.098416294470365	-.16540442496833	-.0492081472351825	.33080884993666	.098416294470365
1005000	1	-.522458724238167	-.221428728574186	.556722521809458	.32263931577609	.0418127062003955	.028448744642414	-.5	1	.225913671872797	.224223021305725	-.447342400446983	.332499500503733	.223671200223492	-.166249750251867	-.447342400446983	.332499500503733
1005000	1	.420925857612949	-.522458724238167	-.221428728574186	.556722521809458	.32263931577609	.0418127062003955	-.5	1	.225913671872797	.224223021305725	-.748372396110965	-.445651749879911	.374186198055482	.222825874939955	-.748372396110965	-.445651749879911
1005000	1	.263661455816752	.420925857612949	-.522458724238167	-.221428728574186	.556722521809458	.32263931577609	-.5	1	.225913671872797	.224223021305725	.195012185740152	-.746681745543892	-.097506092870076	.373340872771946	.195012185740152	-.746681745543892
1005000	1	.0547776833647632	.263661455816752	.420925857612949	-.522458724238167	-.221428728574186	.556722521809458	-.5	1	.225913671872797	.224223021305725	.0377477839439544	.196702836307225	-.0188738919719772	-.0983514181536124	.0377477839439544	.196702836307225
1005000	1	-.435308548519267	.0547776833647632	.263661455816752	.420925857612949	-.522458724238167	-.221428728574186	-.5	1	.225913671872797	.224223021305725	-.171135988508034	.0394384345110271	.0855679942540171	-.0197192172555136	-.171135988508034	.0394384345110271
1005000	1	.103082362939318	-.435308548519267	.0547776833647632	.263661455816752	.420925857612949	-.522458724238167	-.5	1	.225913671872797	.224223021305725	-.661222220392064	-.169445337940962	.330611110196032	.0847226689704808	-.661222220392064	-.169445337940962
1005000	1	.0796012670897953	.103082362939318	-.435308548519267	.0547776833647632	.263661455816752	.420925857612949	-.5	1	.225913671872797	.224223021305725	-.122831308933479	-.659531569824992	.0614156544667396	.329765784912496	-.122831308933479	-.659531569824992
1005000	1	-.397519987629867	.0796012670897953	.103082362939318	-.435308548519267	.0547776833647632	.263661455816752	-.5	1	.225913671872797	.224223021305725	-.146312404783002	-.121140658366407	.0731562023915011	.0605703291832033	-.146312404783002	-.121140658366407
1005000	1	.136082623042244	-.397519987629867	.0796012670897953	.103082362939318	-.435308548519267	.0547776833647632	-.5	1	.225913671872797	.224223021305725	-.623433659502665	-.144621754215929	.311716829751332	.0723108771079647	-.623433659502665	-.144621754215929
1005000	1	-.0453374695185046	.136082623042244	-.397519987629867	.0796012670897953	.103082362939318	-.435308548519267	-.5	1	.225913671872797	.224223021305725	-.0898310488305539	-.621743008935592	.0449155244152769	.310871504467796	-.0898310488305539	-.621743008935592
1005000	1	.136082623042244	-.0453374695185046	.136082623042244	-.397519987629867	.0796012670897953	.103082362939318	-.5	1	.225913671872797	.224223021305725	-.271251141391302	-.0881403982634812	.135625570695651	.0440701991317406	-.271251141391302	-.0881403982634812
1005000	1	-.573611246685548	.136082623042244	-.0453374695185046	.136082623042244	-.397519987629867	.0796012670897953	-.5	1	.225913671872797	.224223021305725	-.0898310488305539	-.269560490824229	.0449155244152769	.134780245412115	-.0898310488305539	-.269560490824229
1005000	1	.0796012670897953	-.573611246685548	.136082623042244	-.0453374695185046	.136082623042244	-.397519987629867	-.5	1	.225913671872797	.224223021305725	-.799524918558346	-.0881403982634812	.399762459279173	.0440701991317406	-.799524918558346	-.0881403982634812
1005000	1	.404112358603299	.0796012670897953	-.573611246685548	.136082623042244	-.0453374695185046	.136082623042244	-.5	1	.225913671872797	.224223021305725	-.146312404783002	-.797834267991273	.0731562023915011	.398917133995637	-.146312404783002	-.797834267991273
1005000	1	.386621626442964	.404112358603299	.0796012670897953	-.573611246685548	.136082623042244	-.0453374695185046	-.5	1	.225913671872797	.224223021305725	.178198686730502	-.144621754215929	-.089099343365251	.0723108771079647	.178198686730502	-.144621754215929
1005000	1	.442376858698582	.386621626442964	.404112358603299	.0796012670897953	-.573611246685548	.136082623042244	-.5	1	.225913671872797	.224223021305725	.160707954570167	.179889337297575	-.0803539772850833	-.0899446686487873	.160707954570167	.179889337297575
1005000	1	-.0787612250054543	.442376858698582	.386621626442964	.404112358603299	.0796012670897953	-.573611246685548	-.5	1	.225913671872797	.224223021305725	.216463186825785	.162398605137239	-.108231593412892	-.0811993025686196	.216463186825785	.162398605137239
1005000	1	.696485034734782	-.0787612250054543	.442376858698582	.386621626442964	.404112358603299	.0796012670897953	-.5	1	.225913671872797	.224223021305725	-.304674896878252	.218153837392857	.152337448439126	-.109076918696429	-.304674896878252	.218153837392857
1005000	1	.0146604601567807	.696485034734782	-.0787612250054543	.442376858698582	.386621626442964	.404112358603299	-.5	1	.225913671872797	.224223021305725	.470571362861985	-.302984246311179	-.235285681430992	.15149212315559	.470571362861985	-.302984246311179
1005000	1	.452717692036801	.0146604601567807	.696485034734782	-.0787612250054543	.442376858698582	.386621626442964	-.5	1	.225913671872797	.224223021305725	-.211253211716017	.472262013429057	.105626605858008	-.236131006714529	-.211253211716017	.472262013429057
1005000	1	.0146604601567807	.452717692036801	.0146604601567807	.696485034734782	-.0787612250054543	.442376858698582	-.5	1	.225913671872797	.224223021305725	.226804020164003	-.209562561148944	-.113402010082002	.104781280574472	.226804020164003	-.209562561148944
1005000	1	.462818018941127	.0146604601567807	.452717692036801	.0146604601567807	.696485034734782	-.0787612250054543	-.5	1	.225913671872797	.224223021305725	-.211253211716017	.228494670731076	.105626605858008	-.114247335365538	-.211253211716017	.228494670731076
1005000	1	.663177852723745	.462818018941127	.0146604601567807	.452717692036801	.0146604601567807	.696485034734782	-.5	1	.225913671872797	.224223021305725	.236904347068329	-.209562561148944	-.118452173534165	.104781280574472	.236904347068329	-.209562561148944
1005000	1	.843445052433562	.663177852723745	.462818018941127	.0146604601567807	.452717692036801	.0146604601567807	-.5	1	.225913671872797	.224223021305725	.437264180850947	.238594997635402	-.218632090425474	-.119297498817701	.437264180850947	.238594997635402
1005000	1	-.0295432023352727	.843445052433562	.663177852723745	.462818018941127	.0146604601567807	.452717692036801	-.5	1	.225913671872797	.224223021305725	.617531380560765	.43895483141802	-.308765690280382	-.21947741570901	.617531380560765	.43895483141802
1005000	1	.568621745109166	-.0295432023352727	.843445052433562	.663177852723745	.462818018941127	.0146604601567807	-.5	1	.225913671872797	.224223021305725	-.25545687420807	.619222031127837	.127728437104035	-.309611015563919	-.25545687420807	.619222031127837
1005000	1	.279173621994999	.568621745109166	-.0295432023352727	.843445052433562	.663177852723745	.462818018941127	-.5	1	.225913671872797	.224223021305725	.342708073236368	-.253766223640997	-.171354036618184	.126883111820499	.342708073236368	-.253766223640997
1005000	1	.222268770658527	.279173621994999	.568621745109166	-.0295432023352727	.843445052433562	.663177852723745	-.5	1	.225913671872797	.224223021305725	.053259950122202	.344398723803441	-.026629975061101	-.17219936190172	.053259950122202	.344398723803441
1005000	1	.349373569023335	.222268770658527	.279173621994999	.568621745109166	-.0295432023352727	.843445052433562	-.5	1	.225913671872797	.224223021305725	-.00364490121427058	.0549506006892747	.00182245060713529	-.0274753003446373	-.00364490121427058	.0549506006892747
1005000	1	.771272032684315	.349373569023335	.222268770658527	.279173621994999	.568621745109166	-.0295432023352727	-.5	1	.225913671872797	.224223021305725	.123459897150537	-.00195425064719792	-.0617299485752685	.000977125323598962	.123459897150537	-.00195425064719792
1005000	1	-.0964899919658859	.771272032684315	.349373569023335	.222268770658527	.279173621994999	.568621745109166	-.5	1	.225913671872797	.224223021305725	.545358360811517	.12515054771761	-.272679180405759	-.0625752738588049	.545358360811517	.12515054771761
1005000	1	.721955853276931	-.0964899919658859	.771272032684315	.349373569023335	.222268770658527	.279173621994999	-.5	1	.225913671872797	.224223021305725	-.322403663838683	.54704901137859	.161201831919342	-.273524505689295	-.322403663838683	.54704901137859
1005000	1	-.0964899919658859	.721955853276931	-.0964899919658859	.771272032684315	.349373569023335	.222268770658527	-.5	1	.225913671872797	.224223021305725	.496042181404133	-.320713013271611	-.248021090702067	.160356506635805	.496042181404133	-.320713013271611
1005000	1	.136082623042244	-.0964899919658859	.721955853276931	-.0964899919658859	.771272032684315	.349373569023335	-.5	1	.225913671872797	.224223021305725	-.322403663838683	.497732831971206	.161201831919342	-.248866415985603	-.322403663838683	.497732831971206
1005000	1	.627102487278465	.136082623042244	-.0964899919658859	.721955853276931	-.0964899919658859	.771272032684315	-.5	1	.225913671872797	.224223021305725	-.0898310488305539	-.320713013271611	.0449155244152769	.160356506635805	-.0898310488305539	-.320713013271611
1005000	1	.761344869451303	.627102487278465	.136082623042244	-.0964899919658859	.721955853276931	-.0964899919658859	-.5	1	.225913671872797	.224223021305725	.401188815405668	-.0881403982634812	-.200594407702834	.0440701991317406	.401188815405668	-.0881403982634812
1005000	2	.0418127062003955	.761344869451303	.627102487278465	.136082623042244	-.0964899919658859	.721955853276931	1	0	.225913671872797	.224223021305725	.535431197578506	.40287946597274	.535431197578506	.40287946597274	0	0
1005000	2	.431783785201158	.0418127062003955	.761344869451303	.627102487278465	.136082623042244	-.0964899919658859	1	0	.225913671872797	.224223021305725	-.184100965672402	.537121848145579	-.184100965672402	.537121848145579	0	0
1005000	2	-.154481938943573	.431783785201158	.0418127062003955	.761344869451303	.627102487278465	.136082623042244	1	0	.225913671872797	.224223021305725	.20587011332836	-.182410315105329	.20587011332836	-.182410315105329	0	0
1005000	2	-.0295432023352727	-.154481938943573	.431783785201158	.0418127062003955	.761344869451303	.627102487278465	1	0	.225913671872797	.224223021305725	-.38039561081637	.207560763895433	-.38039561081637	.207560763895433	0	0
1005000	2	.627102487278465	-.0295432023352727	-.154481938943573	.431783785201158	.0418127062003955	.761344869451303	1	0	.225913671872797	.224223021305725	-.25545687420807	-.378704960249297	-.25545687420807	-.378704960249297	0	0
1005000	2	1.02298584894091	.627102487278465	-.0295432023352727	-.154481938943573	.431783785201158	.0418127062003955	1	0	.225913671872797	.224223021305725	.401188815405668	-.253766223640997	.401188815405668	-.253766223640997	0	0
1005000	2	-.777731229341473	1.02298584894091	.627102487278465	-.0295432023352727	-.154481938943573	.431783785201158	1	0	.225913671872797	.224223021305725	.797072177068114	.40287946597274	.797072177068114	.40287946597274	0	0
1005000	2	.0146604601567807	-.777731229341473	1.02298584894091	.627102487278465	-.0295432023352727	-.154481938943573	1	0	.225913671872797	.224223021305725	-1.00364490121427	.798762827635187	-1.00364490121427	.798762827635187	0	0
1005000	2	.783370154307583	.0146604601567807	-.777731229341473	1.02298584894091	.627102487278465	-.0295432023352727	1	0	.225913671872797	.224223021305725	-.211253211716017	-1.0019542506472	-.211253211716017	-1.0019542506472	0	0
1005000	2	-.154481938943573	.783370154307583	.0146604601567807	-.777731229341473	1.02298584894091	.627102487278465	1	0	.225913671872797	.224223021305725	.557456482434785	-.209562561148944	.557456482434785	-.209562561148944	0	0
1005000	2	.531898938084426	-.154481938943573	.783370154307583	.0146604601567807	-.777731229341473	1.02298584894091	1	0	.225913671872797	.224223021305725	-.38039561081637	.559147133001858	-.38039561081637	.559147133001858	0	0
1005000	2	.415393369012988	.531898938084426	-.154481938943573	.783370154307583	.0146604601567807	-.777731229341473	1	0	.225913671872797	.224223021305725	.305985266211628	-.378704960249297	.305985266211628	-.378704960249297	0	0
1005000	2	.978143626331018	.415393369012988	.531898938084426	-.154481938943573	.783370154307583	.0146604601567807	1	0	.225913671872797	.224223021305725	.189479697140191	.307675916778701	.189479697140191	.307675916778701	0	0
1005000	2	.934918472285738	.978143626331018	.415393369012988	.531898938084426	-.154481938943573	.783370154307583	1	0	.225913671872797	.224223021305725	.752229954458221	.191170347707264	.752229954458221	.191170347707264	0	0
1005000	2	.877407205469909	.934918472285738	.978143626331018	.415393369012988	.531898938084426	-.154481938943573	1	0	.225913671872797	.224223021305725	.709004800412941	.753920605025293	.709004800412941	.753920605025293	0	0
1005000	2	.93659853040376	.877407205469909	.934918472285738	.978143626331018	.415393369012988	.531898938084426	1	0	.225913671872797	.224223021305725	.651493533597112	.710695450980013	.651493533597112	.710695450980013	0	0
1005000	2	-.134278552855286	.93659853040376	.877407205469909	.934918472285738	.978143626331018	.415393369012988	1	0	.225913671872797	.224223021305725	.710684858530962	.653184184164184	.710684858530962	.653184184164184	0	0
1005000	2	.0673668106727837	-.134278552855286	.93659853040376	.877407205469909	.934918472285738	.978143626331018	1	0	.225913671872797	.224223021305725	-.360192224728083	.712375509098035	-.360192224728083	.712375509098035	0	0
1005000	2	.730124642354358	.0673668106727837	-.134278552855286	.93659853040376	.877407205469909	.934918472285738	1	0	.225913671872797	.224223021305725	-.158546861200014	-.35850157416101	-.158546861200014	-.35850157416101	0	0
1005000	2	.398360029714208	.730124642354358	.0673668106727837	-.134278552855286	.93659853040376	.877407205469909	1	0	.225913671872797	.224223021305725	.50421097048156	-.156856210632941	.50421097048156	-.156856210632941	0	0
1005000	2	.912464850687041	.398360029714208	.730124642354358	.0673668106727837	-.134278552855286	.93659853040376	1	0	.225913671872797	.224223021305725	.172446357841411	.505901621048633	.172446357841411	.505901621048633	0	0
1005100	2	.804332133570132						1	0	.695068698200222	.729212094632413					0	0
1005100	3	1.28447457947815	.804332133570132					-.5	-1	.695068698200222	.729212094632413	.10926343536991		-.0546317176849551		-.10926343536991
1005100	3	1.45880603214711	1.28447457947815	.804332133570132				-.5	-1	.695068698200222	.729212094632413	.589405881277925	.0751200389377198	-.294702940638962	-.0375600194688599	-.589405881277925	-.0751200389377198
1005100	3	.917750447148539	1.45880603214711	1.28447457947815	.804332133570132			-.5	-1	.695068698200222	.729212094632413	.763737333946891	.555262484845734	-.381868666973446	-.277631242422867	-.763737333946891	-.555262484845734
1005100	3	.732813780864954	.917750447148539	1.45880603214711	1.28447457947815	.804332133570132		-.5	-1	.695068698200222	.729212094632413	.222681748948317	.729593937514701	-.111340874474159	-.36479696875735	-.222681748948317	-.729593937514701
1005100	3	.826494823742812	.732813780864954	.917750447148539	1.45880603214711	1.28447457947815	.804332133570132	-.5	-1	.695068698200222	.729212094632413	.0377450826647319	.188538352516127	-.0188725413323659	-.0942691762580634	-.0377450826647319	-.188538352516127
1005100	3	1.30720234559506	.826494823742812	.732813780864954	.917750447148539	1.45880603214711	1.28447457947815	-.5	-1	.695068698200222	.729212094632413	.13142612554259	.00360168623254153	-.0657130627712949	-.00180084311627077	-.13142612554259	-.00360168623254153
1005100	3	.912464850686856	1.30720234559506	.826494823742812	.732813780864954	.917750447148539	1.45880603214711	-.5	-1	.695068698200222	.729212094632413	.612133647394836	.0972827291103994	-.306066823697418	-.0486413645551997	-.612133647394836	-.0972827291103994
1005100	3	1.86075802761316	.912464850686856	1.30720234559506	.826494823742812	.732813780864954	.917750447148539	-.5	-1	.695068698200222	.729212094632413	.217396152486633	.577990250962646	-.108698076243317	-.288995125481323	-.217396152486633	-.577990250962646
1005100	3	1.05732487237864	1.86075802761316	.912464850686856	1.30720234559506	.826494823742812	.732813780864954	-.5	-1	.695068698200222	.729212094632413	1.16568932941294	.183252756054443	-.582844664706471	-.0916263780272215	-1.16568932941294	-.183252756054443
1005100	3	.0796012670897953	1.05732487237864	1.86075802761316	.912464850686856	1.30720234559506	.826494823742812	-.5	-1	.695068698200222	.729212094632413	.362256174178421	1.13154593298075	-.18112808708921	-.565772966490376	-.362256174178421	-1.13154593298075
1005100	3	1.06736681067278	.0796012670897953	1.05732487237864	1.86075802761316	.912464850686856	1.30720234559506	-.5	-1	.695068698200222	.729212094632413	-.615467431110427	.32811277774623	.307733715555213	-.164056388873115	.615467431110427	-.32811277774623
1005100	3	1.09267267593755	1.06736681067278	.0796012670897953	1.05732487237864	1.86075802761316	.912464850686856	-.5	-1	.695068698200222	.729212094632413	.372298112472561	-.649610827542617	-.186149056236281	.324805413771309	-.372298112472561	.649610827542617
1005100	3	.420925857612949	1.09267267593755	1.06736681067278	.0796012670897953	1.05732487237864	1.86075802761316	-.5	-1	.695068698200222	.729212094632413	.397603977737332	.338154716040371	-.198801988868666	-.169077358020186	-.397603977737332	-.338154716040371
1005100	3	-.573611246685548	.420925857612949	1.09267267593755	1.06736681067278	.0796012670897953	1.05732487237864	-.5	-1	.695068698200222	.729212094632413	-.274142840587273	.363460581305141	.137071420293636	-.181730290652571	.274142840587273	-.363460581305141
1005100	3	1.12968013143311	-.573611246685548	.420925857612949	1.09267267593755	1.06736681067278	.0796012670897953	-.5	-1	.695068698200222	.729212094632413	-1.26867994488577	-.308286237019463	.634339972442885	.154143118509732	1.26867994488577	.308286237019463
1005100	3	-.221428728574186	1.12968013143311	-.573611246685548	.420925857612949	1.09267267593755	1.06736681067278	-.5	-1	.695068698200222	.729212094632413	.434611433232891	-1.30282334131796	-.217305716616445	.65141167065898	-.434611433232891	1.30282334131796
1005100	3	-.300609974621811	-.221428728574186	1.12968013143311	-.573611246685548	.420925857612949	1.09267267593755	-.5	-1	.695068698200222	.729212094632413	-.916497426774408	.400468036800701	.458248713387204	-.20023401840035	.916497426774408	-.400468036800701
1005100	3	.355807679028744	-.300609974621811	-.221428728574186	1.12968013143311	-.573611246685548	.420925857612949	-.5	-1	.695068698200222	.729212094632413	-.995678672822033	-.950640823206598	.497839336411016	.475320411603299	.995678672822033	.950640823206598
1005100	3	.0418127062003955	.355807679028744	-.300609974621811	-.221428728574186	1.12968013143311	-.573611246685548	-.5	-1	.695068698200222	.729212094632413	-.339261019171478	-1.02982206925422	.169630509585739	.514911034627112	.339261019171478	1.02982206925422
1005100	3	-.522458724238167	.0418127062003955	.355807679028744	-.300609974621811	-.221428728574186	1.12968013143311	-.5	-1	.695068698200222	.729212094632413	-.653255991999827	-.373404415603668	.326627995999913	.186702207801834	.653255991999827	.373404415603668
1005100	3	.426388753314452	-.522458724238167	.0418127062003955	.355807679028744	-.300609974621811	-.221428728574186	-.5	-1	.695068698200222	.729212094632413	-1.21752742243839	-.687399388432017	.608763711219195	.343699694216008	1.21752742243839	.687399388432017
1005100	3	1.0723020283483	.426388753314452	-.522458724238167	.0418127062003955	.355807679028744	-.300609974621811	-.5	-1	.695068698200222	.729212094632413	-.268679944885771	-1.25167081887058	.134339972442885	.62583540943529	.268679944885771	1.25167081887058
1005100	3	1.03917261003419	1.0723020283483	.426388753314452	-.522458724238167	.0418127062003955	.355807679028744	-.5	-1	.695068698200222	.729212094632413	.377233330148074	-.302823341317961	-.188616665074037	.15141167065898	-.377233330148074	.302823341317961
1005100	3	1.42747313460667	1.03917261003419	1.0723020283483	.426388753314452	-.522458724238167	.0418127062003955	-.5	-1	.695068698200222	.729212094632413	.344103911833965	.343089933715883	-.172051955916982	-.171544966857942	-.344103911833965	-.343089933715883
1005100	3	1.41650551938236	1.42747313460667	1.03917261003419	1.0723020283483	.426388753314452	-.522458724238167	-.5	-1	.695068698200222	.729212094632413	.732404436406449	.309960515401775	-.366202218203225	-.154980257700887	-.732404436406449	-.309960515401775
1005100	3	-.300609974621811	1.41650551938236	1.42747313460667	1.03917261003419	1.0723020283483	.426388753314452	-.5	-1	.695068698200222	.729212094632413	.721436821182134	.698261039974259	-.360718410591067	-.34913051998713	-.721436821182134	-.698261039974259
1005100	3	1.4142783633122	-.300609974621811	1.41650551938236	1.42747313460667	1.03917261003419	1.0723020283483	-.5	-1	.695068698200222	.729212094632413	-.995678672822033	.687293424749944	.497839336411016	-.343646712374972	.995678672822033	-.687293424749944
1005100	3	1.12099395224802	1.4142783633122	-.300609974621811	1.41650551938236	1.42747313460667	1.03917261003419	-.5	-1	.695068698200222	.729212094632413	.719209665111975	-1.02982206925422	-.359604832555987	.514911034627112	-.719209665111975	1.02982206925422
1005100	3	.790470494725522	1.12099395224802	1.4142783633122	-.300609974621811	1.41650551938236	1.42747313460667	-.5	-1	.695068698200222	.729212094632413	.425925254047798	.685066268679784	-.212962627023899	-.342533134339892	-.425925254047798	-.685066268679784
1005100	3	.462818018941127	.790470494725522	1.12099395224802	1.4142783633122	-.300609974621811	1.41650551938236	-.5	-1	.695068698200222	.729212094632413	.0954017965252997	.391781857615608	-.0477008982626498	-.195890928807804	-.0954017965252997	-.391781857615608
1005100	3	.732813780865139	.462818018941127	.790470494725522	1.12099395224802	1.4142783633122	-.300609974621811	-.5	-1	.695068698200222	.729212094632413	-.232250679259096	.0612584000931093	.116125339629548	-.0306292000465547	.232250679259096	-.0612584000931093
1005100	3	-.397519987629867	.732813780865139	.462818018941127	.790470494725522	1.12099395224802	1.4142783633122	-.5	-1	.695068698200222	.729212094632413	.0377450826649168	-.266394075691286	-.0188725413324584	.133197037845643	-.0377450826649168	.266394075691286
1005100	3	.222268770658527	-.397519987629867	.732813780865139	.462818018941127	.790470494725522	1.12099395224802	-.5	-1	.695068698200222	.729212094632413	-1.09258868583009	.0036016862327265	.546294342915045	-.00180084311636325	1.09258868583009	-.0036016862327265
1005800	3	-.698549983293952						-.5	-1	.199976631737871	.196393942539098
1005800	3	.195396624258121	-.698549983293952					-.5	-1	.199976631737871	.196393942539098	-.898526615031824		.449263307515912		.898526615031824
1005800	3	.091500490389399	.195396624258121	-.698549983293952				-.5	-1	.199976631737871	.196393942539098	-.00458000747974979	-.894943925833051	.0022900037398749	.447471962916525	.00458000747974979	.894943925833051
1005800	3	.0796012670897028	.091500490389399	.195396624258121	-.698549983293952			-.5	-1	.199976631737871	.196393942539098	-.108476141348472	-.000997318280976989	.0542380706742361	.000498659140488494	.108476141348472	.000997318280976989
1005800	3	.195396624258133	.0796012670897028	.091500490389399	.195396624258121	-.698549983293952		-.5	-1	.199976631737871	.196393942539098	-.120375364648168	-.104893452149699	.0601876823240842	.0524467260748497	.120375364648168	.104893452149699
1005800	3	-.0143032357786283	.195396624258133	.0796012670897028	.091500490389399	.195396624258121	-.698549983293952	-.5	-1	.199976631737871	.196393942539098	-.00458000747973825	-.116792675449396	.00229000373986912	.0583963377246978	.00458000747973825	.116792675449396
1005800	3	.746015237469999	-.0143032357786283	.195396624258133	.0796012670897028	.091500490389399	.195396624258121	-.5	-1	.199976631737871	.196393942539098	-.2142798675165	-.000997318280965442	.10713993375825	.000498659140482721	.2142798675165	.000997318280965442
1005800	3	.0796012670897028	.746015237469999	-.0143032357786283	.195396624258133	.0796012670897028	.091500490389399	-.5	-1	.199976631737871	.196393942539098	.546038605732128	-.210697178317727	-.273019302866064	.105348589158863	-.546038605732128	.210697178317727
1005800	3	.650403564687223	.0796012670897028	.746015237469999	-.0143032357786283	.195396624258133	.0796012670897028	-.5	-1	.199976631737871	.196393942539098	-.120375364648168	.5496212949309	.0601876823240842	-.27481064746545	.120375364648168	-.5496212949309
1005800	3	.859758500170945	.650403564687223	.0796012670897028	.746015237469999	-.0143032357786283	.195396624258133	-.5	-1	.199976631737871	.196393942539098	.450426932949352	-.116792675449396	-.225213466474676	.0583963377246978	-.450426932949352	.116792675449396
1005800	3	-.175671238013603	.859758500170945	.650403564687223	.0796012670897028	.746015237469999	-.0143032357786283	-.5	-1	.199976631737871	.196393942539098	.659781868433074	.454009622148125	-.329890934216537	-.227004811074062	-.659781868433074	-.454009622148125
1005800	3	.166751442808603	-.175671238013603	.859758500170945	.650403564687223	.0796012670897028	.746015237469999	-.5	-1	.199976631737871	.196393942539098	-.375647869751475	.663364557631847	.187823934875737	-.331682278815923	.375647869751475	-.663364557631847
1005800	3	.841362101285177	.166751442808603	-.175671238013603	.859758500170945	.650403564687223	.0796012670897028	-.5	-1	.199976631737871	.196393942539098	-.0332251889292683	-.372065180552702	.0166125944646341	.186032590276351	.0332251889292683	.372065180552702
1005800	3	-.30060997462199	.841362101285177	.166751442808603	-.175671238013603	.859758500170945	.650403564687223	-.5	-1	.199976631737871	.196393942539098	.641385469547306	-.0296424997304955	-.320692734773653	.0148212498652477	-.641385469547306	.0296424997304955
1005800	3	.452717692036616	-.30060997462199	.841362101285177	.166751442808603	-.175671238013603	.859758500170945	-.5	-1	.199976631737871	.196393942539098	-.500586606359861	.644968158746079	.25029330317993	-.322484079373039	.500586606359861	-.644968158746079
1005800	3	.222268770658342	.452717692036616	-.30060997462199	.841362101285177	.166751442808603	-.175671238013603	-.5	-1	.199976631737871	.196393942539098	.252741060298745	-.497003917161088	-.126370530149372	.248501958580544	-.252741060298745	.497003917161088
1005800	3	.34937356902315	.222268770658342	.452717692036616	-.30060997462199	.841362101285177	.166751442808603	-.5	-1	.199976631737871	.196393942539098	.0222921389204706	.256323749497517	-.0111460694602353	-.128161874748759	-.0222921389204706	-.256323749497517
1005800	3	.0673668106725987	.34937356902315	.222268770658342	.452717692036616	-.30060997462199	.841362101285177	-.5	-1	.199976631737871	.196393942539098	.149396937285278	.0258748281192434	-.0746984686426391	-.0129374140596217	-.149396937285278	-.0258748281192434
1005800	3	.536135991027495	.0673668106725987	.34937356902315	.222268770658342	.452717692036616	-.30060997462199	-.5	-1	.199976631737871	.196393942539098	-.132609821065273	.152979626484051	.0663049105326363	-.0764898132420255	.132609821065273	-.152979626484051
1005800	3	.633888476621572	.536135991027495	.0673668106725987	.34937356902315	.222268770658342	.452717692036616	-.5	-1	.199976631737871	.196393942539098	.336159359289624	-.1290271318665	-.168079679644812	.0645135659332499	-.336159359289624	.1290271318665
1005800	1	.510070500588568	.633888476621572	.536135991027495	.0673668106725987	.34937356902315	.222268770658342	-.5	1	.199976631737871	.196393942539098	.433911844883701	.339742048488397	-.21695592244185	-.169871024244198	.433911844883701	.339742048488397
1005800	1	.0796012670896104	.510070500588568	.633888476621572	.536135991027495	.0673668106725987	.34937356902315	-.5	1	.199976631737871	.196393942539098	.310093868850697	.437494534082474	-.155046934425348	-.218747267041237	.310093868850697	.437494534082474
1005800	1	.505569999361892	.0796012670896104	.510070500588568	.633888476621572	.536135991027495	.0673668106725987	-.5	1	.199976631737871	.196393942539098	-.120375364648261	.313676558049469	.0601876823241305	-.156838279024735	-.120375364648261	.313676558049469
1005800	1	-.272581251021752	.505569999361892	.0796012670896104	.510070500588568	.633888476621572	.536135991027495	-.5	1	.199976631737871	.196393942539098	.30559336762402	-.116792675449488	-.15279668381201	.0583963377247441	.30559336762402	-.116792675449488
1005800	1	.36839680633658	-.272581251021752	.505569999361892	.0796012670896104	.510070500588568	.633888476621572	-.5	1	.199976631737871	.196393942539098	-.472557882759623	.309176056822793	.236278941379812	-.154588028411397	-.472557882759623	.309176056822793
1005800	1	1.12752481940679	.36839680633658	-.272581251021752	.505569999361892	.0796012670896104	.510070500588568	-.5	1	.199976631737871	.196393942539098	.168420174598709	-.468975193560851	-.0842100872993543	.234487596780425	.168420174598709	-.468975193560851
1005800	1	.0284487446422291	1.12752481940679	.36839680633658	-.272581251021752	.505569999361892	.0796012670896104	-.5	1	.199976631737871	.196393942539098	.927548187668922	.172002863797481	-.463774093834461	-.0860014318987407	.927548187668922	.172002863797481
1005800	1	-.246252312299403	.0284487446422291	1.12752481940679	.36839680633658	-.272581251021752	.505569999361892	-.5	1	.199976631737871	.196393942539098	-.171527887095642	.931130876867695	.0857639435478211	-.465565438433847	-.171527887095642	.931130876867695
1005800	1	.924699307104044	-.246252312299403	.0284487446422291	1.12752481940679	.36839680633658	-.272581251021752	-.5	1	.199976631737871	.196393942539098	-.446228944037274	-.167945197896869	.223114472018637	.0839725989484347	-.446228944037274	-.167945197896869
1005800	1	.263661455816752	.924699307104044	-.246252312299403	.0284487446422291	1.12752481940679	.36839680633658	-.5	1	.199976631737871	.196393942539098	.724722675366173	-.442646254838501	-.362361337683086	.221323127419251	.724722675366173	-.442646254838501
1005800	1	-.0295432023352727	.263661455816752	.924699307104044	-.246252312299403	.0284487446422291	1.12752481940679	-.5	1	.199976631737871	.196393942539098	.0636848240788806	.728305364564946	-.0318424120394403	-.364152682282473	.0636848240788806	.728305364564946
1005800	1	-.0787612250054543	-.0295432023352727	.263661455816752	.924699307104044	-.246252312299403	.0284487446422291	-.5	1	.199976631737871	.196393942539098	-.229519834073144	.0672675132776534	.114759917036572	-.0336337566388267	-.229519834073144	.0672675132776534
1005800	1	.204540003698095	-.0787612250054543	-.0295432023352727	.263661455816752	.924699307104044	-.246252312299403	-.5	1	.199976631737871	.196393942539098	-.278737856743326	-.225937144874371	.139368928371663	.112968572437186	-.278737856743326	-.225937144874371
1005800	1	-.134278552855286	.204540003698095	-.0787612250054543	-.0295432023352727	.263661455816752	.924699307104044	-.5	1	.199976631737871	.196393942539098	.00456337196022399	-.275155167544553	-.002281685980112	.137577583772276	.00456337196022399	-.275155167544553
1005800	1	.0673668106727837	-.134278552855286	.204540003698095	-.0787612250054543	-.0295432023352727	.263661455816752	-.5	1	.199976631737871	.196393942539098	-.334255184593157	.0081460611589968	.167127592296578	-.0040730305794984	-.334255184593157	.0081460611589968
1005800	1	-.175671238013511	.0673668106727837	-.134278552855286	.204540003698095	-.0787612250054543	-.0295432023352727	-.5	1	.199976631737871	.196393942539098	-.132609821065088	-.330672495394384	.0663049105325438	.165336247697192	-.132609821065088	-.330672495394384
1005800	1	.230868942420444	-.175671238013511	.0673668106727837	-.134278552855286	.204540003698095	-.0787612250054543	-.5	1	.199976631737871	.196393942539098	-.375647869751382	-.129027131866315	.187823934875691	.0645135659331574	-.375647869751382	-.129027131866315
1005800	1	.637242118629345	.230868942420444	-.175671238013511	.0673668106727837	-.134278552855286	.204540003698095	-.5	1	.199976631737871	.196393942539098	.0308923106825731	-.372065180552609	-.0154461553412866	.186032590276305	.0308923106825731	-.372065180552609
1005800	1	.301450016706152	.637242118629345	.230868942420444	-.175671238013511	.0673668106727837	-.134278552855286	-.5	1	.199976631737871	.196393942539098	.437265486891474	.0344749998813459	-.218632743445737	-.017237499940673	.437265486891474	.0344749998813459
1005800	1	.12535875765047	.301450016706152	.637242118629345	.230868942420444	-.175671238013511	.0673668106727837	-.5	1	.199976631737871	.196393942539098	.10147338496828	.440848176090246	-.0507366924841402	-.220424088045123	.10147338496828	.440848176090246
1005800	1	.103082362939318	.12535875765047	.301450016706152	.637242118629345	.230868942420444	-.175671238013511	-.5	1	.199976631737871	.196393942539098	-.0746178740874008	.105056074167053	.0373089370437004	-.0525280370835266	-.0746178740874008	.105056074167053
1005800	1	.510070500588753	.103082362939318	.12535875765047	.301450016706152	.637242118629345	.230868942420444	-.5	1	.199976631737871	.196393942539098	-.0968942687985531	-.071035184888628	.0484471343992765	.035517592444314	-.0968942687985531	-.071035184888628
1005800	1	.420925857612949	.510070500588753	.103082362939318	.12535875765047	.301450016706152	.637242118629345	-.5	1	.199976631737871	.196393942539098	.310093868850882	-.0933115795997803	-.155046934425441	.0466557897998901	.310093868850882	-.0933115795997803
1005800	1	.156767221902095	.420925857612949	.510070500588753	.103082362939318	.12535875765047	.301450016706152	-.5	1	.199976631737871	.196393942539098	.220949225875078	.313676558049654	-.110474612937539	-.156838279024827	.220949225875078	.313676558049654
1005800	1	.576377209805928	.156767221902095	.420925857612949	.510070500588753	.103082362939318	.12535875765047	-.5	1	.199976631737871	.196393942539098	-.0432094098357767	.224531915073851	.0216047049178884	-.112265957536926	-.0432094098357767	.224531915073851
1005800	1	-1.17567123801351	.576377209805928	.156767221902095	.420925857612949	.510070500588753	.103082362939318	-.5	1	.199976631737871	.196393942539098	.376400578068056	-.0396267206370039	-.188200289034028	.0198133603185019	.376400578068056	-.0396267206370039
1005800	1	-.330573197999254	-1.17567123801351	.576377209805928	.156767221902095	.420925857612949	.510070500588753	-.5	1	.199976631737871	.196393942539098	-1.37564786975138	.379983267266829	.687823934875691	-.189991633633415	-1.37564786975138	.379983267266829
1005800	1	-.154481938943573	-.330573197999254	-1.17567123801351	.576377209805928	.156767221902095	.420925857612949	-.5	1	.199976631737871	.196393942539098	-.530549829737125	-1.37206518055261	.265274914868563	.686032590276305	-.530549829737125	-1.37206518055261
1005800	1	-.221428728574186	-.154481938943573	-.330573197999254	-1.17567123801351	.576377209805928	.156767221902095	-.5	1	.199976631737871	.196393942539098	-.354458570681444	-.526967140538352	.177229285340722	.263483570269176	-.354458570681444	-.526967140538352
1005800	1	.222268770658527	-.221428728574186	-.154481938943573	-.330573197999254	-1.17567123801351	.576377209805928	-.5	1	.199976631737871	.196393942539098	-.421405360312057	-.350875881482671	.210702680156029	.175437940741336	-.421405360312057	-.350875881482671
1005800	1	.186056598004082	.222268770658527	-.221428728574186	-.154481938943573	-.330573197999254	-1.17567123801351	-.5	1	.199976631737871	.196393942539098	.0222921389206556	-.417822671113284	-.0111460694603278	.208911335556642	.0222921389206556	-.417822671113284
1005800	1	-.362757881370655	.186056598004082	.222268770658527	-.221428728574186	-.154481938943573	-.330573197999254	-.5	1	.199976631737871	.196393942539098	-.0139200337337891	.0258748281194284	.00696001686689457	-.0129374140597142	-.0139200337337891	.0258748281194284
1005800	1	.204540003698095	-.362757881370655	.186056598004082	.222268770658527	-.221428728574186	-.154481938943573	-.5	1	.199976631737871	.196393942539098	-.562734513108526	-.0103373445350163	.281367256554263	.00516867226750817	-.562734513108526	-.0103373445350163
1005800	1	.000420021042170493	.204540003698095	-.362757881370655	.186056598004082	.222268770658527	-.221428728574186	-.5	1	.199976631737871	.196393942539098	.00456337196022399	-.559151823909754	-.002281685980112	.279575911954877	.00456337196022399	-.559151823909754
1005800	1	-.114973397659899	.000420021042170493	.204540003698095	-.362757881370655	.186056598004082	.222268770658527	-.5	1	.199976631737871	.196393942539098	-.199556610695701	.0081460611589968	.0997783053478504	-.0040730305794984	-.199556610695701	.0081460611589968
1005800	1	.0146604601567807	-.114973397659899	.000420021042170493	.204540003698095	-.362757881370655	.186056598004082	-.5	1	.199976631737871	.196393942539098	-.31495002939777	-.195973921496928	.157475014698885	.097986960748464	-.31495002939777	-.195973921496928
1005800	1	-.476701233677492	.0146604601567807	-.114973397659899	.000420021042170493	.204540003698095	-.362757881370655	-.5	1	.199976631737871	.196393942539098	-.185316171581091	-.311367340198998	.0926580857905453	.155683670099499	-.185316171581091	-.311367340198998
1005800	1	.255692526145477	-.476701233677492	.0146604601567807	-.114973397659899	.000420021042170493	.204540003698095	-.5	1	.199976631737871	.196393942539098	-.676677865415363	-.181733482382318	.338338932707682	.0908667411911589	-.676677865415363	-.181733482382318
1005800	1	-.476701233677492	.255692526145477	-.476701233677492	.0146604601567807	-.114973397659899	.000420021042170493	-.5	1	.199976631737871	.196393942539098	.0557158944076053	-.67309517621659	-.0278579472038026	.336547588108295	.0557158944076053	-.67309517621659
1005800	1	-.300609974621811	-.476701233677492	.255692526145477	-.476701233677492	.0146604601567807	-.114973397659899	-.5	1	.199976631737871	.196393942539098	-.676677865415363	.0592985836063781	.338338932707682	-.029649291803189	-.676677865415363	.0592985836063781
1005800	1	.286726759885445	-.300609974621811	-.476701233677492	.255692526145477	-.476701233677492	.0146604601567807	-.5	1	.199976631737871	.196393942539098	-.500586606359682	-.67309517621659	.250293303179841	.336547588108295	-.500586606359682	-.67309517621659
1005800	1	.271486793328708	.286726759885445	-.300609974621811	-.476701233677492	.255692526145477	-.476701233677492	-.5	1	.199976631737871	.196393942539098	.086750128147574	-.497003917160909	-.043375064073787	.248501958580455	.086750128147574	-.497003917160909
1005800	1	-.362757881370655	.271486793328708	.286726759885445	-.300609974621811	-.476701233677492	.255692526145477	-.5	1	.199976631737871	.196393942539098	.0715101615908372	.0903328173463469	-.0357550807954186	-.0451664086731734	.0715101615908372	.0903328173463469
1005800	1	.0418127062003955	-.362757881370655	.271486793328708	.286726759885445	-.300609974621811	-.476701233677492	-.5	1	.199976631737871	.196393942539098	-.562734513108526	.07509285078961	.281367256554263	-.037546425394805	-.562734513108526	.07509285078961
1005800	1	.000420021042170493	.0418127062003955	-.362757881370655	.271486793328708	.286726759885445	-.300609974621811	-.5	1	.199976631737871	.196393942539098	-.158163925537476	-.559151823909754	.0790819627687379	.279575911954877	-.158163925537476	-.559151823909754
1005800	1	-.330573197999254	.000420021042170493	.0418127062003955	-.362757881370655	.271486793328708	.286726759885445	-.5	1	.199976631737871	.196393942539098	-.199556610695701	-.154581236338703	.0997783053478504	.0772906181693515	-.199556610695701	-.154581236338703
1005800	1	-.0143032357785359	-.330573197999254	.000420021042170493	.0418127062003955	-.362757881370655	.271486793328708	-.5	1	.199976631737871	.196393942539098	-.530549829737125	-.195973921496928	.265274914868563	.097986960748464	-.530549829737125	-.195973921496928
1005800	1	-.435308548519267	-.0143032357785359	-.330573197999254	.000420021042170493	.0418127062003955	-.362757881370655	-.5	1	.199976631737871	.196393942539098	-.214279867516407	-.526967140538352	.107139933758204	.263483570269176	-.214279867516407	-.526967140538352
1005800	1	-.397519987629867	-.435308548519267	-.0143032357785359	-.330573197999254	.000420021042170493	.0418127062003955	-.5	1	.199976631737871	.196393942539098	-.635285180257138	-.210697178317634	.317642590128569	.105348589158817	-.635285180257138	-.210697178317634
1005800	1	.544488065392446	-.397519987629867	-.435308548519267	-.0143032357785359	-.330573197999254	.000420021042170493	-.5	1	.199976631737871	.196393942539098	-.597496619367738	-.631702491058365	.298748309683869	.315851245529183	-.597496619367738	-.631702491058365
1005800	1	.67863480378757	.544488065392446	-.397519987629867	-.435308548519267	-.0143032357785359	-.330573197999254	-.5	1	.199976631737871	.196393942539098	.344511433654575	-.593913930168966	-.172255716827287	.296956965084483	.344511433654575	-.593913930168966
1005800	1	.727418748978433	.67863480378757	.544488065392446	-.397519987629867	-.435308548519267	-.0143032357785359	-.5	1	.199976631737871	.196393942539098	.478658172049699	.348094122853348	-.239329086024849	-.174047061426674	.478658172049699	.348094122853348
1005800	1	-.221428728574186	.727418748978433	.67863480378757	.544488065392446	-.397519987629867	-.435308548519267	-.5	1	.199976631737871	.196393942539098	.527442117240562	.482240861248471	-.263721058620281	-.241120430624236	.527442117240562	.482240861248471
1005800	1	.176511280097852	-.221428728574186	.727418748978433	.67863480378757	.544488065392446	-.397519987629867	-.5	1	.199976631737871	.196393942539098	-.421405360312057	.531024806439334	.210702680156029	-.265512403219667	-.421405360312057	.531024806439334
1005800	1	-.0787612250054543	.176511280097852	-.221428728574186	.727418748978433	.67863480378757	.544488065392446	-.5	1	.199976631737871	.196393942539098	-.0234653516400195	-.417822671113284	.0117326758200098	.208911335556642	-.0234653516400195	-.417822671113284
1005800	1	.103082362939318	-.0787612250054543	.176511280097852	-.221428728574186	.727418748978433	.67863480378757	-.5	1	.199976631737871	.196393942539098	-.278737856743326	-.0198826624412467	.139368928371663	.00994133122062336	-.278737856743326	-.0198826624412467
1005800	1	.103082362939318	.103082362939318	-.0787612250054543	.176511280097852	-.221428728574186	.727418748978433	-.5	1	.199976631737871	.196393942539098	-.0968942687985531	-.275155167544553	.0484471343992765	.137577583772276	-.0968942687985531	-.275155167544553
1005800	1	-.300609974621811	.103082362939318	.103082362939318	-.0787612250054543	.176511280097852	-.221428728574186	-.5	1	.199976631737871	.196393942539098	-.0968942687985531	-.0933115795997803	.0484471343992765	.0466557897998901	-.0968942687985531	-.0933115795997803
1005800	1	.675587110705565	-.300609974621811	.103082362939318	.103082362939318	-.0787612250054543	.176511280097852	-.5	1	.199976631737871	.196393942539098	-.500586606359682	-.0933115795997803	.250293303179841	.0466557897998901	-.500586606359682	-.0933115795997803
1005800	1	.510070500588753	.675587110705565	-.300609974621811	.103082362939318	.103082362939318	-.0787612250054543	-.5	1	.199976631737871	.196393942539098	.475610478967693	-.497003917160909	-.237805239483847	.248501958580455	.475610478967693	-.497003917160909
1005800	1	.732813780865139	.510070500588753	.675587110705565	-.300609974621811	.103082362939318	.103082362939318	-.5	1	.199976631737871	.196393942539098	.310093868850882	.479193168166466	-.155046934425441	-.239596584083233	.310093868850882	.479193168166466
1005800	1	.806599995026058	.732813780865139	.510070500588753	.675587110705565	-.300609974621811	.103082362939318	-.5	1	.199976631737871	.196393942539098	.532837149127268	.313676558049654	-.266418574563634	-.156838279024827	.532837149127268	.313676558049654
1005800	1	.672517878977888	.806599995026058	.732813780865139	.510070500588753	.675587110705565	-.300609974621811	-.5	1	.199976631737871	.196393942539098	.606623363288186	.536419838326041	-.303311681644093	-.26820991916302	.606623363288186	.536419838326041
1005800	1	1.64288454128429	.672517878977888	.806599995026058	.732813780865139	.510070500588753	.675587110705565	-.5	1	.199976631737871	.196393942539098	.472541247240017	.610206052486959	-.236270623620008	-.30510302624348	.472541247240017	.610206052486959
1005800	1	.301450016706152	1.64288454128429	.672517878977888	.806599995026058	.732813780865139	.510070500588753	-.5	1	.199976631737871	.196393942539098	1.44290790954642	.476123936438789	-.72145395477321	-.238061968219395	1.44290790954642	.476123936438789
1005800	1	.763848014605108	.301450016706152	1.64288454128429	.672517878977888	.806599995026058	.732813780865139	-.5	1	.199976631737871	.196393942539098	.10147338496828	1.44649059874519	-.0507366924841402	-.723245299372597	.10147338496828	1.44649059874519
1005800	1	1.0735271193776	.763848014605108	.301450016706152	1.64288454128429	.672517878977888	.806599995026058	-.5	1	.199976631737871	.196393942539098	.563871382867236	.105056074167053	-.281935691433618	-.0525280370835266	.563871382867236	.105056074167053
1005800	1	.230868942420444	1.0735271193776	.763848014605108	.301450016706152	1.64288454128429	.672517878977888	-.5	1	.199976631737871	.196393942539098	.873550487639731	.567454072066009	-.436775243819865	-.283727036033005	.873550487639731	.567454072066009
1005800	1	.487086593668063	.230868942420444	1.0735271193776	.763848014605108	.301450016706152	1.64288454128429	-.5	1	.199976631737871	.196393942539098	.0308923106825731	.877133176838504	-.0154461553412866	-.438566588419252	.0308923106825731	.877133176838504
1005800	1	-.154481938943573	.487086593668063	.230868942420444	1.0735271193776	.763848014605108	.301450016706152	-.5	1	.199976631737871	.196393942539098	.287109961930192	.0344749998813459	-.143554980965096	-.017237499940673	.287109961930192	.0344749998813459
1005800	1	.146548056720409	-.154481938943573	.487086593668063	.230868942420444	1.0735271193776	.763848014605108	-.5	1	.199976631737871	.196393942539098	-.354458570681444	.290692651128965	.177229285340722	-.145346325564482	-.354458570681444	.290692651128965
1005800	1	.028448744642414	.146548056720409	-.154481938943573	.487086593668063	.230868942420444	1.0735271193776	-.5	1	.199976631737871	.196393942539098	-.0534285750174628	-.350875881482671	.0267142875087314	.175437940741336	-.0534285750174628	-.350875881482671
1005800	1	1.12535875765047	.028448744642414	.146548056720409	-.154481938943573	.487086593668063	.230868942420444	-.5	1	.199976631737871	.196393942539098	-.171527887095457	-.04984588581869	.0857639435477286	.024922942909345	-.171527887095457	-.04984588581869
1005800	2	.368396806336765	1.12535875765047	.028448744642414	.146548056720409	-.154481938943573	.487086593668063	1	0	.199976631737871	.196393942539098	.925382125912599	-.167945197896684	.925382125912599	-.167945197896684	0	0
1005800	2	.000420021042170493	.368396806336765	1.12535875765047	.028448744642414	.146548056720409	-.154481938943573	1	0	.199976631737871	.196393942539098	.168420174598894	.928964815111372	.168420174598894	.928964815111372	0	0
1005800	2	.540332105621288	.000420021042170493	.368396806336765	1.12535875765047	.028448744642414	.146548056720409	1	0	.199976631737871	.196393942539098	-.199556610695701	.172002863797666	-.199556610695701	.172002863797666	0	0
1005800	2	.675587110705565	.540332105621288	.000420021042170493	.368396806336765	1.12535875765047	.028448744642414	1	0	.199976631737871	.196393942539098	.340355473883417	-.195973921496928	.340355473883417	-.195973921496928	0	0
1006200	2	.437112618706132						1	0	.29719949009875	.312962148066768					0	0
1006200	2	.467781438472584	.437112618706132					1	0	.29719949009875	.312962148066768	.139913128607382		.139913128607382		0	0
1006200	2	-.24625231229931	.467781438472584	.437112618706132				1	0	.29719949009875	.312962148066768	.170581948373834	.124150470639364	.170581948373834	.124150470639364	0	0
1006200	2	1.24593268885623	-.24625231229931	.467781438472584	.437112618706132			1	0	.29719949009875	.312962148066768	-.543451802398061	.154819290405816	-.543451802398061	.154819290405816	0	0
1006200	2	.583996606676027	1.24593268885623	-.24625231229931	.467781438472584	.437112618706132		1	0	.29719949009875	.312962148066768	.948733198757478	-.559214460366078	.948733198757478	-.559214460366078	0	0
1006200	2	.867691040007519	.583996606676027	1.24593268885623	-.24625231229931	.467781438472584	.437112618706132	1	0	.29719949009875	.312962148066768	.286797116577277	.93297054078946	.286797116577277	.93297054078946	0	0
1006200	2	.514524842014818	.867691040007519	.583996606676027	1.24593268885623	-.24625231229931	.467781438472584	1	0	.29719949009875	.312962148066768	.570491549908769	.271034458609259	.570491549908769	.271034458609259	0	0
1006200	2	.707990197139922	.514524842014818	.867691040007519	.583996606676027	1.24593268885623	-.24625231229931	1	0	.29719949009875	.312962148066768	.217325351916068	.554728891940751	.217325351916068	.554728891940751	0	0
1006200	2	.34937356902315	.707990197139922	.514524842014818	.867691040007519	.583996606676027	1.24593268885623	1	0	.29719949009875	.312962148066768	.410790707041172	.20156269394805	.410790707041172	.20156269394805	0	0
1006200	2	-.272581251021752	.34937356902315	.707990197139922	.514524842014818	.867691040007519	.583996606676027	1	0	.29719949009875	.312962148066768	.0521740789243993	.395028049073154	.0521740789243993	.395028049073154	0	0
1006200	2	.0673668106725987	-.272581251021752	.34937356902315	.707990197139922	.514524842014818	.867691040007519	1	0	.29719949009875	.312962148066768	-.569780741120502	.0364114209563817	-.569780741120502	.0364114209563817	0	0
1006200	2	.640570061978087	.0673668106725987	-.272581251021752	.34937356902315	.707990197139922	.514524842014818	1	0	.29719949009875	.312962148066768	-.229832679426151	-.58554339908852	-.229832679426151	-.58554339908852	0	0
1006200	2	.322639315775905	.640570061978087	.0673668106725987	-.272581251021752	.34937356902315	.707990197139922	1	0	.29719949009875	.312962148066768	.343370571879337	-.245595337394169	.343370571879337	-.245595337394169	0	0
1006200	2	1.17457678032047	.322639315775905	.640570061978087	.0673668106725987	-.272581251021752	.34937356902315	1	0	.29719949009875	.312962148066768	.0254398256771546	.327607913911319	.0254398256771546	.327607913911319	0	0
1006200	2	-.0453374695185046	1.17457678032047	.322639315775905	.640570061978087	.0673668106725987	-.272581251021752	1	0	.29719949009875	.312962148066768	.877377290221717	.00967716770913696	.877377290221717	.00967716770913696	0	0
1006200	2	1.59921052780529	-.0453374695185046	1.17457678032047	.322639315775905	.640570061978087	.0673668106725987	1	0	.29719949009875	.312962148066768	-.342536959617255	.861614632253699	-.342536959617255	.861614632253699	0	0
1006200	2	.540332105621288	1.59921052780529	-.0453374695185046	1.17457678032047	.322639315775905	.640570061978087	1	0	.29719949009875	.312962148066768	1.30201103770654	-.358299617585272	1.30201103770654	-.358299617585272	0	0
1006200	2	-.435308548519267	.540332105621288	1.59921052780529	-.0453374695185046	1.17457678032047	.322639315775905	1	0	.29719949009875	.312962148066768	.243132615522538	1.28624837973852	.243132615522538	1.28624837973852	0	0
1006200	3	.336212122965364	-.435308548519267	.540332105621288	1.59921052780529	-.0453374695185046	1.17457678032047	-.5	-1	.29719949009875	.312962148066768	-.732508038618017	.227369957554521	.366254019309009	-.11368497877726	.732508038618017	-.227369957554521
1006200	3	1.06612419328169	.336212122965364	-.435308548519267	.540332105621288	1.59921052780529	-.0453374695185046	-.5	-1	.29719949009875	.312962148066768	.0390126328666134	-.748270696586035	-.0195063164333067	.374135348293017	-.0390126328666134	.748270696586035
1006200	3	-.435308548519267	1.06612419328169	.336212122965364	-.435308548519267	.540332105621288	1.59921052780529	-.5	-1	.29719949009875	.312962148066768	.768924703182938	.0232499748985958	-.384462351591469	-.0116249874492979	-.768924703182938	-.0232499748985958
1006200	3	-.87464124234953	-.435308548519267	1.06612419328169	.336212122965364	-.435308548519267	.540332105621288	-.5	-1	.29719949009875	.312962148066768	-.732508038618017	.75316204521492	.366254019309009	-.37658102260746	.732508038618017	-.75316204521492
1006200	3	-.476701233677492	-.87464124234953	-.435308548519267	1.06612419328169	.336212122965364	-.435308548519267	-.5	-1	.29719949009875	.312962148066768	-1.17184073244828	-.748270696586035	.58592036622414	.374135348293017	1.17184073244828	.748270696586035
1006200	3	.308628601333275	-.476701233677492	-.87464124234953	-.435308548519267	1.06612419328169	.336212122965364	-.5	-1	.29719949009875	.312962148066768	-.773900723776242	-1.1876033904163	.386950361888121	.593801695208149	.773900723776242	1.1876033904163
1006200	3	.176511280097852	.308628601333275	-.476701233677492	-.87464124234953	-.435308548519267	1.06612419328169	-.5	-1	.29719949009875	.312962148066768	.0114291112345249	-.78966338174426	-.00571455561726245	.39483169087213	-.0114291112345249	.78966338174426
1006200	3	.271486793328708	.176511280097852	.308628601333275	-.476701233677492	-.87464124234953	-.435308548519267	-.5	-1	.29719949009875	.312962148066768	-.120688210000898	-.00433354673349273	.0603441050004492	.00216677336674637	.120688210000898	.00433354673349273
1006200	3	.552682544007718	.271486793328708	.176511280097852	.308628601333275	-.476701233677492	-.87464124234953	-.5	-1	.29719949009875	.312962148066768	-.0257126967700417	-.136450867968916	.0128563483850209	.068225433984458	.0257126967700417	.136450867968916
1006200	3	-.197947632724663	.552682544007718	.271486793328708	.176511280097852	.308628601333275	-.476701233677492	-.5	-1	.29719949009875	.312962148066768	.255483053908967	-.0414753547380594	-.127741526954484	.0207376773690297	-.255483053908967	.0414753547380594
1006200	3	.482340158643602	-.197947632724663	.552682544007718	.271486793328708	.176511280097852	.308628601333275	-.5	-1	.29719949009875	.312962148066768	-.495147122823413	.23972039594095	.247573561411707	-.119860197970475	.495147122823413	-.23972039594095
1006200	3	.239302109957307	.482340158643602	-.197947632724663	.552682544007718	.271486793328708	.176511280097852	-.5	-1	.29719949009875	.312962148066768	.185140668544851	-.510909780791431	-.0925703342724257	.255454890395715	-.185140668544851	.510909780791431
1006200	3	.398360029714208	.239302109957307	.482340158643602	-.197947632724663	.552682544007718	.271486793328708	-.5	-1	.29719949009875	.312962148066768	-.057897380141443	.169378010576834	.0289486900707215	-.0846890052884169	.057897380141443	-.169378010576834
1006200	3	-.476701233677492	.398360029714208	.239302109957307	.482340158643602	-.197947632724663	.552682544007718	-.5	-1	.29719949009875	.312962148066768	.101160539615458	-.0736600381094606	-.050580269807729	.0368300190547303	-.101160539615458	.0736600381094606
1006200	3	.392530486053484	-.476701233677492	.398360029714208	.239302109957307	.482340158643602	-.197947632724663	-.5	-1	.29719949009875	.312962148066768	-.773900723776242	.0853978816474403	.386950361888121	-.0426989408237201	.773900723776242	-.0853978816474403
1006200	3	.830794804235721	.392530486053484	-.476701233677492	.398360029714208	.239302109957307	.482340158643602	-.5	-1	.29719949009875	.312962148066768	.095330995954734	-.78966338174426	-.047665497977367	.39483169087213	-.095330995954734	.78966338174426
1006200	3	.442376858698582	.830794804235721	.392530486053484	-.476701233677492	.398360029714208	.239302109957307	-.5	-1	.29719949009875	.312962148066768	.533595314136971	.0795683379867164	-.266797657068485	-.0397841689933582	-.533595314136971	-.0795683379867164
1006200	3	-.87464124234953	.442376858698582	.830794804235721	.392530486053484	-.476701233677492	.398360029714208	-.5	-1	.29719949009875	.312962148066768	.145177368599832	.517832656168953	-.0725886842999159	-.258916328084477	-.145177368599832	-.517832656168953
1006200	3	.404112358603299	-.87464124234953	.442376858698582	.830794804235721	.392530486053484	-.476701233677492	-.5	-1	.29719949009875	.312962148066768	-1.17184073244828	.129414710631814	.58592036622414	-.0647073553159071	1.17184073244828	-.129414710631814
1006200	3	.136082623042244	.404112358603299	-.87464124234953	.442376858698582	.830794804235721	.392530486053484	-.5	-1	.29719949009875	.312962148066768	.106912868504549	-1.1876033904163	-.0534564342522746	.593801695208149	-.106912868504549	1.1876033904163
1006200	3	-.777731229341473	.136082623042244	.404112358603299	-.87464124234953	.442376858698582	.830794804235721	-.5	-1	.29719949009875	.312962148066768	-.161116867056507	.0911502105365316	.0805584335282533	-.0455751052682658	.161116867056507	-.0911502105365316
1006200	3	-.397519987629867	-.777731229341473	.136082623042244	.404112358603299	-.87464124234953	.442376858698582	-.5	-1	.29719949009875	.312962148066768	-1.07493071944022	-.176879525024524	.537465359720112	.0884397625122621	1.07493071944022	.176879525024524
1006200	3	.746015237470091	-.397519987629867	-.777731229341473	.136082623042244	.404112358603299	-.87464124234953	-.5	-1	.29719949009875	.312962148066768	-.694719477728617	-1.09069337740824	.347359738864309	.545346688704121	.694719477728617	1.09069337740824
1006200	3	.595180773628633	.746015237470091	-.397519987629867	-.777731229341473	.136082623042244	.404112358603299	-.5	-1	.29719949009875	.312962148066768	.448815747371341	-.710482135696635	-.224407873685671	.355241067848317	-.448815747371341	.710482135696635
1006200	3	.146548056720409	.595180773628633	.746015237470091	-.397519987629867	-.777731229341473	.136082623042244	-.5	-1	.29719949009875	.312962148066768	.297981283529883	.433053089403324	-.148990641764942	-.216526544701662	-.297981283529883	-.433053089403324
1006200	3	.941600057642254	.146548056720409	.595180773628633	.746015237470091	-.397519987629867	-.777731229341473	-.5	-1	.29719949009875	.312962148066768	-.150651433378342	.282218625561866	.0753257166891708	-.141109312780933	.150651433378342	-.282218625561866
1006200	3	.32263931577609	.941600057642254	.146548056720409	.595180773628633	.746015237470091	-.397519987629867	-.5	-1	.29719949009875	.312962148066768	.644400567543503	-.166414091346359	-.322200283771752	.0832070456731796	-.644400567543503	.166414091346359
1006200	3	.934918472285738	.32263931577609	.941600057642254	.146548056720409	.595180773628633	.746015237470091	-.5	-1	.29719949009875	.312962148066768	.0254398256773396	.628637909575486	-.0127199128386698	-.314318954787743	-.0254398256773396	-.628637909575486
1006200	3	-.154481938943573	.934918472285738	.32263931577609	.941600057642254	.146548056720409	.595180773628633	-.5	-1	.29719949009875	.312962148066768	.637718982186988	.00967716770932198	-.318859491093494	-.00483858385466099	-.637718982186988	-.00967716770932198
1006200	3	.329478740306395	-.154481938943573	.934918472285738	.32263931577609	.941600057642254	.146548056720409	-.5	-1	.29719949009875	.312962148066768	-.451681429042323	.62195632421897	.225840714521161	-.310978162109485	.451681429042323	-.62195632421897
1006200	3	1.02435802854026	.329478740306395	-.154481938943573	.934918472285738	.32263931577609	.941600057642254	-.5	-1	.29719949009875	.312962148066768	.032279250207645	-.46744408701034	-.0161396251038225	.23372204350517	-.032279250207645	.46744408701034
1006200	3	.114363373349007	1.02435802854026	.329478740306395	-.154481938943573	.934918472285738	.32263931577609	-.5	-1	.29719949009875	.312962148066768	.727158538441509	.0165165922396274	-.363579269220755	-.00825829611981371	-.727158538441509	-.0165165922396274
1006200	3	.176511280097852	.114363373349007	1.02435802854026	.329478740306395	-.154481938943573	.934918472285738	-.5	-1	.29719949009875	.312962148066768	-.182836116749743	.711395880473492	.0914180583748715	-.355697940236746	.182836116749743	-.711395880473492
1006200	3	1.05092866719385	.176511280097852	.114363373349007	1.02435802854026	.329478740306395	-.154481938943573	-.5	-1	.29719949009875	.312962148066768	-.120688210000898	-.198598774717761	.0603441050004492	.0992993873588803	.120688210000898	.198598774717761
1006200	3	-.522458724238167	1.05092866719385	.176511280097852	.114363373349007	1.02435802854026	.329478740306395	-.5	-1	.29719949009875	.312962148066768	.753729177095096	-.136450867968916	-.376864588547548	.068225433984458	-.753729177095096	.136450867968916
1006200	3	-.397519987629867	-.522458724238167	1.05092866719385	.176511280097852	.114363373349007	1.02435802854026	-.5	-1	.29719949009875	.312962148066768	-.819658214336917	.737966519127079	.409829107168459	-.368983259563539	.819658214336917	-.737966519127079
1006500	3	1.47317647035929						-.5	-1	.695174804638863	.682513911411887
1006500	3	.907114132302847	1.47317647035929					-.5	-1	.695174804638863	.682513911411887	.778001665720424		-.389000832860212		-.778001665720424
1006500	3	1.12968013143302	.907114132302847	1.47317647035929				-.5	-1	.695174804638863	.682513911411887	.211939327663984	.790662558947401	-.105969663831992	-.3953312794737	-.211939327663984	-.790662558947401
1006500	3	1.3100501884679	1.12968013143302	.907114132302847	1.47317647035929			-.5	-1	.695174804638863	.682513911411887	.434505326794157	.22460022089096	-.217252663397079	-.11230011044548	-.434505326794157	-.22460022089096
1006500	3	.0915004903893181	1.3100501884679	1.12968013143302	.907114132302847	1.47317647035929		-.5	-1	.695174804638863	.682513911411887	.614875383829041	.447166220021134	-.30743769191452	-.223583110010567	-.614875383829041	-.447166220021134
1006500	3	-.246252312299403	.0915004903893181	1.3100501884679	1.12968013143302	.907114132302847	1.47317647035929	-.5	-1	.695174804638863	.682513911411887	-.603674314249545	.627536277056017	.301837157124773	-.313768138528009	.603674314249545	-.627536277056017
1006500	3	1.51274858398901	-.246252312299403	.0915004903893181	1.3100501884679	1.12968013143302	.907114132302847	-.5	-1	.695174804638863	.682513911411887	-.941427116938266	-.591013421022568	.470713558469133	.295506710511284	.941427116938266	.591013421022568
1006500	3	1.09848661125017	1.51274858398901	-.246252312299403	.0915004903893181	1.3100501884679	1.12968013143302	-.5	-1	.695174804638863	.682513911411887	.817573779350152	-.928766223711289	-.408786889675076	.464383111855645	-.817573779350152	.928766223711289
1006500	3	1.18035461917961	1.09848661125017	1.51274858398901	-.246252312299403	.0915004903893181	1.3100501884679	-.5	-1	.695174804638863	.682513911411887	.403311806611306	.830234672577128	-.201655903305653	-.415117336288564	-.403311806611306	-.830234672577128
1006500	3	.735486370726466	1.18035461917961	1.09848661125017	1.51274858398901	-.246252312299403	.0915004903893181	-.5	-1	.695174804638863	.682513911411887	.485179814540749	.415972699838282	-.242589907270374	-.207986349919141	-.485179814540749	-.415972699838282
1006500	3	.879324623515631	.735486370726466	1.18035461917961	1.09848661125017	1.51274858398901	-.246252312299403	-.5	-1	.695174804638863	.682513911411887	.0403115660876026	.497840707767725	-.0201557830438013	-.248920353883863	-.0403115660876026	-.497840707767725
1006500	1	.702275713615678	.879324623515631	.735486370726466	1.18035461917961	1.09848661125017	1.51274858398901	-.5	1	.695174804638863	.682513911411887	.184149818876768	.0529724593145793	-.0920749094383838	-.0264862296572896	.184149818876768	.0529724593145793
1006500	1	.398360029714208	.702275713615678	.879324623515631	.735486370726466	1.18035461917961	1.09848661125017	-.5	1	.695174804638863	.682513911411887	.00710090897681426	.196810712103744	-.00355045448840713	-.0984053560518721	.00710090897681426	.196810712103744
1006500	1	-.0787612250054543	.398360029714208	.702275713615678	.879324623515631	.735486370726466	1.18035461917961	-.5	1	.695174804638863	.682513911411887	-.296814774924655	.019761802203791	.148407387462328	-.00988090110189549	-.296814774924655	.019761802203791
1006500	1	.103082362939318	-.0787612250054543	.398360029714208	.702275713615678	.879324623515631	.735486370726466	-.5	1	.695174804638863	.682513911411887	-.773936029644318	-.284153881697678	.386968014822159	.142076940848839	-.773936029644318	-.284153881697678
1006500	1	.437112618706225	.103082362939318	-.0787612250054543	.398360029714208	.702275713615678	.879324623515631	-.5	1	.695174804638863	.682513911411887	-.592092441699545	-.761275136417341	.296046220849773	.38063756820867	-.592092441699545	-.761275136417341
1006500	1	.527620140105151	.437112618706225	.103082362939318	-.0787612250054543	.398360029714208	.702275713615678	-.5	1	.695174804638863	.682513911411887	-.258062185932639	-.579431548472568	.129031092966319	.289715774236284	-.258062185932639	-.579431548472568
1006500	1	1.0723020283483	.527620140105151	.437112618706225	.103082362939318	-.0787612250054543	.398360029714208	-.5	1	.695174804638863	.682513911411887	-.167554664533713	-.245401292705662	.0837773322668563	.122700646352831	-.167554664533713	-.245401292705662
1006500	1	-.330573197999254	1.0723020283483	.527620140105151	.437112618706225	.103082362939318	-.0787612250054543	-.5	1	.695174804638863	.682513911411887	.377127223709433	-.154893771306736	-.188563611854716	.0774468856533679	.377127223709433	-.154893771306736
1006500	1	1.18981674687739	-.330573197999254	1.0723020283483	.527620140105151	.437112618706225	.103082362939318	-.5	1	.695174804638863	.682513911411887	-1.02574800263812	.389788116936409	.512874001319059	-.194894058468205	-1.02574800263812	.389788116936409
1006500	1	.222268770658527	1.18981674687739	-.330573197999254	1.0723020283483	.527620140105151	.437112618706225	-.5	1	.695174804638863	.682513911411887	.494641942238526	-1.01308710941114	-.247320971119263	.50654355470557	.494641942238526	-1.01308710941114
1006500	1	1.2540810419889	.222268770658527	1.18981674687739	-.330573197999254	1.0723020283483	.527620140105151	-.5	1	.695174804638863	.682513911411887	-.472906033980336	.507302835465502	.236453016990168	-.253651417732751	-.472906033980336	.507302835465502
1006500	1	1.48708659366806	1.2540810419889	.222268770658527	1.18981674687739	-.330573197999254	1.0723020283483	-.5	1	.695174804638863	.682513911411887	.558906237350034	-.46024514075336	-.279453118675017	.23012257037668	.558906237350034	-.46024514075336
1006500	1	.885026602340101	1.48708659366806	1.2540810419889	.222268770658527	1.18981674687739	-.330573197999254	-.5	1	.695174804638863	.682513911411887	.7919117890292	.571567130577011	-.3959558945146	-.285783565288505	.7919117890292	.571567130577011
1006500	1	-.362757881370655	.885026602340101	1.48708659366806	1.2540810419889	.222268770658527	1.18981674687739	-.5	1	.695174804638863	.682513911411887	.189851797701238	.804572682256177	-.0949258988506188	-.402286341128088	.189851797701238	.804572682256177
1006500	1	.166751442808696	-.362757881370655	.885026602340101	1.48708659366806	1.2540810419889	.222268770658527	-.5	1	.695174804638863	.682513911411887	-1.05793268600952	.202512690928214	.528966343004759	-.101256345464107	-1.05793268600952	.202512690928214
1006500	1	1.02435802854026	.166751442808696	-.362757881370655	.885026602340101	1.48708659366806	1.2540810419889	-.5	1	.695174804638863	.682513911411887	-.528423361830168	-1.04527179278254	.264211680915084	.522635896391271	-.528423361830168	-1.04527179278254
1006500	1	.457797217566076	1.02435802854026	.166751442808696	-.362757881370655	.885026602340101	1.48708659366806	-.5	1	.695174804638863	.682513911411887	.329183223901396	-.515762468603191	-.164591611950698	.257881234301596	.329183223901396	-.515762468603191
1007100	1	.865721447144618						-.5	1	.33783049071205	.330368412567154
1007100	1	.404112358603207	.865721447144618					-.5	1	.33783049071205	.330368412567154	.527890956432568		-.263945478216284		.527890956432568
1007100	1	.355807679028652	.404112358603207	.865721447144618				-.5	1	.33783049071205	.330368412567154	.066281867891157	.535353034577464	-.0331409339455785	-.267676517288732	.066281867891157	.535353034577464
1007100	1	1.0950075981311	.355807679028652	.404112358603207	.865721447144618			-.5	1	.33783049071205	.330368412567154	.0179771883166019	.0737439460360527	-.00898859415830097	-.0368719730180263	.0179771883166019	.0737439460360527
1007100	1	.951433560351204	1.0950075981311	.355807679028652	.404112358603207	.865721447144618		-.5	1	.33783049071205	.330368412567154	.757177107419053	.0254392664614976	-.378588553709527	-.0127196332307488	.757177107419053	.0254392664614976
1007100	1	-.631603193663328	.951433560351204	1.0950075981311	.355807679028652	.404112358603207	.865721447144618	-.5	1	.33783049071205	.330368412567154	.613603069639154	.764639185563949	-.306801534819577	-.382319592781974	.613603069639154	.764639185563949
1007100	1	-.0617278857067665	-.631603193663328	.951433560351204	1.0950075981311	.355807679028652	.404112358603207	-.5	1	.33783049071205	.330368412567154	-.969433684375378	.62106514778405	.484716842187689	-.310532573892025	-.969433684375378	.62106514778405
1007100	1	-.154481938943665	-.0617278857067665	-.631603193663328	.951433560351204	1.0950075981311	.355807679028652	-.5	1	.33783049071205	.330368412567154	-.399558376418816	-.961971606230482	.199779188209408	.480985803115241	-.399558376418816	-.961971606230482
1007100	1	-.0453374695186896	-.154481938943665	-.0617278857067665	-.631603193663328	.951433560351204	1.0950075981311	-.5	1	.33783049071205	.330368412567154	-.492312429655715	-.392096298273921	.246156214827858	.19604814913696	-.492312429655715	-.392096298273921
1007100	1	.926419287498141	-.0453374695186896	-.154481938943665	-.0617278857067665	-.631603193663328	.951433560351204	-.5	1	.33783049071205	.330368412567154	-.38316796023074	-.484850351510819	.19158398011537	.24242517575541	-.38316796023074	-.484850351510819
1007100	1	.342842701864192	.926419287498141	-.0453374695186896	-.154481938943665	-.0617278857067665	-.631603193663328	-.5	1	.33783049071205	.330368412567154	.588588796786091	-.375705882085844	-.294294398393046	.187852941042922	.588588796786091	-.375705882085844
[truncated: 3,902 more rows]
